# Supplementary material for: 2-Amino-4,6-dimethyl­pyrimidin-1-ium 1-oxo-2,6,7-trioxa-1λ5-phosphabicyclo­[2.2.2]octane-4-carboxyl­ate
Source: Acta Crystallogr Sect E Struct Rep Online. 2010 Jun 5;66(Pt 7):o1528. doi: 10.1107/S1600536810019896 (PMC3006899; doi:10.1107/S1600536810019896)
Supplement: Supplementary file 1 [file e-66-o1528-sup1.cif]

##############################################################################
###                                                                        ###
###        Electronic paper (Acta Crystallographica Section E)             ###
###                                                                        ###
##############################################################################
#                                                                            #
# This CIF contains the data in a paper accepted for publication in Acta     #
# Crystallographica Section E. It conforms to the requirements of Notes      #
# for Authors for Section E, and has been peer reviewed under the auspices   #
# of the IUCr Commission on Journals.                                        #
#                                                                            #
# Full details of the Crystallographic Information File format               #
# are given in the paper "The Crystallographic Information File (CIF):       #
# a New Standard Archive File for Crystallography" by S. R. Hall, F. H.      #
# Allen and I. D. Brown [Acta Cryst. (1991), A47, 655-685].                  #
#                                                                            #
# The current version of the core CIF dictionary is obtainable from          #
# ftp://ftp.iucr.org/pub/cif_core.dic. The current version number is 2.4.    #
#                                                                            #
# Software is freely available for graphical display of the structure(s) in  #
# this CIF.  For information consult the CIF home page http://www.iucr.org/  #
# cif/home.html                                                              #
#                                                                            #
# This file may be used for bona fide research purposes within the           #
# scientific community so long as proper attribution is given to the journal # 
# article from which it was obtained.                                        #
#                                                                            #
##############################################################################
                                             
data_global
_audit_creation_method     'SHELXL-97'
_journal_date_recd_electronic     2010-05-22
_journal_date_accepted     2010-05-26
_journal_name_full     'Acta Crystallographica, Section E'
_journal_year     2010
_journal_volume     66
_journal_issue      7
_journal_page_first     o1528
_journal_page_last     o1528
_journal_paper_category     QO
_journal_coeditor_code     FJ2308
_publ_contact_author_name     'Xu-Feng Hou'
_publ_contact_author_address
;
College of Chemistry and Chemical Engineering,
Xuchang University,
Xuchang, Henan Province 461000,
Peoples' Republic of China
;
_publ_contact_author_email     'hxfst@yahoo.com.cn'
_publ_contact_author_fax     ?
_publ_contact_author_phone     '086-0374-4369257'
_publ_section_title
;
2-Amino-4,6-dimethylpyrimidin-1-ium
1-oxo-2,6,7-trioxa-1\l^5^-phosphabicyclo[2.2.2]octane-4-carboxylate
;
loop_
    _publ_author_name
    _publ_author_footnote
    _publ_author_address
    'Xu-Feng Hou' .
;
College of Chemistry and Chemical Engineering,
Xuchang University,
Xuchang, Henan Province 461000,
People's Republic of China
;
    'Gong-Chun Li' .
;
College of Chemistry and Chemical Engineering,
Xuchang University,
Xuchang, Henan Province 461000,
People's Republic of China
;
    'Peng-Yang Lai' .
;
College of Chemistry and Chemical Engineering,
Xuchang University,
Xuchang, Henan Province 461000,
People's Republic of China
;
data_I
_chemical_name_systematic
;
2-Amino-4,6-dimethylpyrimidin-1-ium
1-oxo-2,6,7-trioxa-1\l^5^-phosphabicyclo[2.2.2]octane-4-carboxylate
;
_chemical_name_common     ?
_chemical_formula_moiety     'C6 H10 N3 +, C5 H6 O6 P -'
_chemical_formula_sum     'C11 H16 N3 O6 P'
_chemical_formula_iupac     'C6 H10 N3 +, C5 H6 O6 P -'
_chemical_formula_weight     317.24
_chemical_melting_point     ?
_symmetry_cell_setting     monoclinic
_symmetry_space_group_name_H-M     'P 21/c'
_symmetry_space_group_name_Hall     '-P 2ybc'
loop_
    _symmetry_equiv_pos_as_xyz
    'x, y, z'
    '-x, y+1/2, -z+1/2'
    '-x, -y, -z'
    'x, -y-1/2, z-1/2'
_cell_length_a     9.5080(13)
_cell_length_b     6.1870(8)
_cell_length_c     23.974(2)
_cell_angle_alpha     90.00
_cell_angle_beta     99.611(5)
_cell_angle_gamma     90.00
_cell_volume     1390.5(3)
_cell_formula_units_Z     4
_cell_measurement_reflns_used     5985
_cell_measurement_theta_min     2.20
_cell_measurement_theta_max     36.30
_cell_measurement_temperature     113(2)
_exptl_crystal_description     prism
_exptl_crystal_colour     colorless
_exptl_crystal_size_max     0.24
_exptl_crystal_size_mid     0.22
_exptl_crystal_size_min     0.14
_exptl_crystal_density_diffrn     1.515
_exptl_crystal_density_meas     ?
_exptl_crystal_density_method     'not measured'
_exptl_crystal_F_000     664
_exptl_absorpt_coefficient_mu     0.230
_exptl_absorpt_correction_type     multi-scan
_exptl_absorpt_process_details     '(CrystalClear; Rigaku/MSC, 2009)'
_exptl_absorpt_correction_T_min     0.9468
_exptl_absorpt_correction_T_max     0.9685
_exptl_special_details
;
;
_diffrn_ambient_temperature     113(2)
_diffrn_radiation_type     MoK\a
_diffrn_radiation_wavelength     0.71075
_diffrn_radiation_source     'rotating anode'
_diffrn_radiation_monochromator     multilayer
_diffrn_measurement_device_type     'Rigaku Saturn724 CCD'
_diffrn_measurement_method     \w
_diffrn_detector_area_resol_mean     14.222
_diffrn_reflns_number     23989
_diffrn_reflns_av_R_equivalents     0.0353
_diffrn_reflns_av_sigmaI/netI     0.0390
_diffrn_reflns_theta_min     1.72
_diffrn_reflns_theta_max     36.48
_diffrn_reflns_theta_full     25.00
_diffrn_measured_fraction_theta_max     0.960
_diffrn_measured_fraction_theta_full     0.999
_diffrn_reflns_limit_h_min     -15
_diffrn_reflns_limit_h_max     14
_diffrn_reflns_limit_k_min     -10
_diffrn_reflns_limit_k_max     10
_diffrn_reflns_limit_l_min     -36
_diffrn_reflns_limit_l_max     39
_diffrn_standards_number     0
_diffrn_standards_interval_count     0
_diffrn_standards_interval_time     0
_diffrn_standards_decay_%     0
_refine_special_details
;
Refinement of <i>F</i>^2^ against ALL reflections. The weighted <i>R</i>-factor
<i>wR</i> and goodness of fit <i>S</i> are based on <i>F</i>^2^, conventional
<i>R</i>-factors <i>R</i> are based on <i>F</i>, with <i>F</i> set to zero for
negative <i>F</i>^2^. The threshold expression of <i>F</i>^2^ >
\s(<i>F</i>^2^) is used only for calculating <i>R</i>-factors(gt) <i>etc</i>.
and is not relevant to the choice of reflections for refinement.
<i>R</i>-factors based on <i>F</i>^2^ are statistically about twice as large
as those based on <i>F</i>, and <i>R</i>- factors based on ALL data will be
even larger.
;
_reflns_number_total     6532
_reflns_number_gt     4883
_reflns_threshold_expression     I>2sigma(I)
_refine_ls_structure_factor_coef     Fsqd
_refine_ls_matrix_type     full
_refine_ls_R_factor_all     0.0543
_refine_ls_R_factor_gt     0.0386
_refine_ls_wR_factor_gt     0.0988
_refine_ls_wR_factor_ref     0.1073
_refine_ls_goodness_of_fit_ref     1.006
_refine_ls_restrained_S_all     1.006
_refine_ls_number_reflns     6532
_refine_ls_number_parameters     204
_refine_ls_number_restraints     0
_refine_ls_hydrogen_treatment     mixed
_refine_ls_weighting_scheme     calc
_refine_ls_weighting_details
         'calc w=1/[\s^2^(Fo^2^)+(0.0615P)^2^+0.0000P] where P=(Fo^2^+2Fc^2^)/3'
_atom_sites_solution_hydrogens     geom
_atom_sites_solution_primary     direct
_atom_sites_solution_secondary     difmap
_refine_ls_shift/su_max     0.001
_refine_ls_shift/su_mean     0.000
_refine_diff_density_max     0.539
_refine_diff_density_min     -0.383
_refine_ls_extinction_method     none
_refine_ls_extinction_coef     ?
loop_
    _atom_type_symbol
    _atom_type_description
    _atom_type_scat_dispersion_real
    _atom_type_scat_dispersion_imag
    _atom_type_scat_source
    'C' 'C' 0.0033 0.0016
                         'International Tables Vol C Tables 4.2.6.8 and 6.1.1.4'
    'H' 'H' 0.0000 0.0000
                         'International Tables Vol C Tables 4.2.6.8 and 6.1.1.4'
    'N' 'N' 0.0061 0.0033
                         'International Tables Vol C Tables 4.2.6.8 and 6.1.1.4'
    'O' 'O' 0.0106 0.0060
                         'International Tables Vol C Tables 4.2.6.8 and 6.1.1.4'
    'P' 'P' 0.1023 0.0942
                         'International Tables Vol C Tables 4.2.6.8 and 6.1.1.4'
_computing_data_collection     'CrystalClear-SM Expert (Rigaku/MSC, 2009)'
_computing_cell_refinement     'CrystalClear-SM Expert (Rigaku/MSC, 2009)'
_computing_data_reduction     'CrystalClear-SM Expert (Rigaku/MSC, 2009)'
_computing_structure_solution     'SHELXS97 (Sheldrick, 2008)'
_computing_structure_refinement     'SHELXL97 (Sheldrick, 2008)'
_computing_molecular_graphics     'CrystalStructure (Rigaku/MSC, 2009)'
_computing_publication_material     'CrystalStructure (Rigaku/MSC, 2009)'
loop_
    _atom_site_type_symbol
    _atom_site_label
    _atom_site_fract_x
    _atom_site_fract_y
    _atom_site_fract_z
    _atom_site_U_iso_or_equiv
    _atom_site_adp_type
    _atom_site_calc_flag
    _atom_site_refinement_flags
    _atom_site_occupancy
    _atom_site_disorder_assembly
    _atom_site_disorder_group
    P P1 0.14090(2) 0.74372(4) 0.157866(9) 0.01584(6) Uani d . 1 . .
    O O1 0.32415(8) 0.33013(12) 0.32735(3) 0.02813(17) Uani d . 1 . .
    O O2 0.46621(8) 0.62093(12) 0.33500(3) 0.02544(16) Uani d . 1 . .
    O O3 0.29862(7) 0.67033(12) 0.15596(3) 0.02097(14) Uani d . 1 . .
    O O4 0.15812(7) 0.91396(11) 0.20765(3) 0.02023(13) Uani d . 1 . .
    O O5 0.06923(7) 0.54214(12) 0.18168(3) 0.02421(15) Uani d . 1 . .
    O O6 0.06557(8) 0.82445(13) 0.10419(3) 0.02619(16) Uani d . 1 . .
    N N1 0.45629(9) 0.17785(15) 0.43177(4) 0.02312(17) Uani d . 1 . .
    N N2 0.61028(8) 0.46847(12) 0.43466(3) 0.01702(14) Uani d . 1 . .
    N N3 0.63811(8) 0.21010(14) 0.50821(3) 0.01949(15) Uani d . 1 . .
    C C1 0.36366(9) 0.50774(14) 0.31115(4) 0.01674(15) Uani d . 1 . .
    C C2 0.27993(8) 0.59650(13) 0.25498(3) 0.01332(14) Uani d . 1 . .
    C C3 0.37600(9) 0.58891(16) 0.20974(4) 0.01990(17) Uani d . 1 . .
    H H3A 0.4621 0.6782 0.2219 0.024 Uiso calc R 1 . .
    H H3B 0.4070 0.4383 0.2049 0.024 Uiso calc R 1 . .
    C C4 0.23414(10) 0.83103(15) 0.26188(4) 0.02018(17) Uani d . 1 . .
    H H4A 0.1711 0.8386 0.2908 0.024 Uiso calc R 1 . .
    H H4B 0.3193 0.9214 0.2749 0.024 Uiso calc R 1 . .
    C C5 0.14789(10) 0.45860(16) 0.23533(4) 0.02254(19) Uani d . 1 . .
    H H5A 0.1769 0.3072 0.2302 0.027 Uiso calc R 1 . .
    H H5B 0.0854 0.4605 0.2645 0.027 Uiso calc R 1 . .
    C C6 0.56840(9) 0.28450(15) 0.45830(4) 0.01698(15) Uani d . 1 . .
    C C7 0.72567(10) 0.58213(15) 0.45997(4) 0.01896(16) Uani d . 1 . .
    C C8 0.79892(10) 0.51036(16) 0.51086(4) 0.02109(17) Uani d . 1 . .
    H H8 0.8792 0.5871 0.5300 0.025 Uiso calc R 1 . .
    C C9 0.75166(10) 0.32090(16) 0.53356(4) 0.01951(17) Uani d . 1 . .
    C C10 0.76334(12) 0.77807(16) 0.42947(5) 0.0264(2) Uani d . 1 . .
    H H10A 0.8040 0.7342 0.3962 0.032 Uiso calc R 1 . .
    H H10B 0.8334 0.8642 0.4547 0.032 Uiso calc R 1 . .
    H H10C 0.6774 0.8647 0.4173 0.032 Uiso calc R 1 . .
    C C11 0.82793(13) 0.22887(19) 0.58813(4) 0.0295(2) Uani d . 1 . .
    H H11A 0.7581 0.1869 0.6120 0.035 Uiso calc R 1 . .
    H H11B 0.8927 0.3379 0.6079 0.035 Uiso calc R 1 . .
    H H11C 0.8828 0.1016 0.5803 0.035 Uiso calc R 1 . .
    H H1 0.4144(16) 0.231(2) 0.3998(7) 0.033(4) Uiso d . 1 . .
    H H2 0.4287(15) 0.065(2) 0.4512(6) 0.039(4) Uiso d . 1 . .
    H H3 0.5623(16) 0.511(3) 0.3965(6) 0.052(4) Uiso d . 1 . .
loop_
    _atom_site_aniso_label
    _atom_site_aniso_U_11
    _atom_site_aniso_U_22
    _atom_site_aniso_U_33
    _atom_site_aniso_U_12
    _atom_site_aniso_U_13
    _atom_site_aniso_U_23
    P1 0.01665(11) 0.01722(10) 0.01235(10) 0.00168(8) -0.00133(7) 0.00215(7)
    O1 0.0314(4) 0.0245(3) 0.0237(3) -0.0074(3) -0.0093(3) 0.0116(3)
    O2 0.0232(3) 0.0255(3) 0.0229(3) -0.0060(3) -0.0101(3) 0.0070(3)
    O3 0.0215(3) 0.0277(3) 0.0142(3) 0.0069(3) 0.0043(2) 0.0034(2)
    O4 0.0265(3) 0.0171(3) 0.0155(3) 0.0085(2) -0.0013(2) 0.0013(2)
    O5 0.0211(3) 0.0261(3) 0.0213(3) -0.0082(3) -0.0087(2) 0.0080(3)
    O6 0.0282(4) 0.0310(4) 0.0167(3) 0.0031(3) -0.0042(3) 0.0060(3)
    N1 0.0190(4) 0.0305(4) 0.0177(4) -0.0039(3) -0.0029(3) 0.0094(3)
    N2 0.0183(3) 0.0190(3) 0.0127(3) 0.0026(3) -0.0005(2) 0.0021(2)
    N3 0.0171(3) 0.0277(4) 0.0127(3) 0.0015(3) -0.0002(3) 0.0054(3)
    C1 0.0161(4) 0.0180(4) 0.0149(4) 0.0020(3) -0.0012(3) 0.0028(3)
    C2 0.0126(3) 0.0130(3) 0.0134(3) 0.0002(3) -0.0007(3) 0.0011(3)
    C3 0.0157(4) 0.0266(4) 0.0171(4) 0.0057(3) 0.0018(3) 0.0032(3)
    C4 0.0240(4) 0.0190(4) 0.0151(4) 0.0073(3) -0.0040(3) -0.0018(3)
    C5 0.0200(4) 0.0239(4) 0.0203(4) -0.0077(3) -0.0065(3) 0.0090(3)
    C6 0.0151(4) 0.0231(4) 0.0125(3) 0.0028(3) 0.0016(3) 0.0034(3)
    C7 0.0219(4) 0.0185(4) 0.0157(4) 0.0021(3) 0.0009(3) -0.0016(3)
    C8 0.0231(4) 0.0231(4) 0.0154(4) 0.0002(3) -0.0018(3) -0.0015(3)
    C9 0.0187(4) 0.0273(4) 0.0116(3) 0.0031(3) -0.0002(3) 0.0010(3)
    C10 0.0334(5) 0.0182(4) 0.0247(5) -0.0026(4) -0.0033(4) 0.0018(3)
    C11 0.0280(5) 0.0417(6) 0.0151(4) -0.0023(4) -0.0070(4) 0.0075(4)
_geom_special_details
;
All e.s.d.'s (except the e.s.d. in the dihedral angle between two l.s. planes)
are estimated using the full covariance matrix. The cell e.s.d.'s are taken
into account individually in the estimation of e.s.d.'s in distances, angles
and torsion angles; correlations between e.s.d.'s in cell parameters are only
used when they are defined by crystal symmetry. An approximate (isotropic)
treatment of cell e.s.d.'s is used for estimating e.s.d.'s involving l.s.
planes.
;
loop_
    _geom_bond_atom_site_label_1
    _geom_bond_atom_site_label_2
    _geom_bond_site_symmetry_2
    _geom_bond_distance
    _geom_bond_publ_flag
    P1 O6 . 1.4529(7) ?
    P1 O5 . 1.5734(7) ?
    P1 O3 . 1.5748(7) ?
    P1 O4 . 1.5798(7) ?
    O1 C1 . 1.2443(11) ?
    O2 C1 . 1.2578(11) ?
    O3 C3 . 1.4631(11) ?
    O4 C4 . 1.4703(10) ?
    O5 C5 . 1.4694(11) ?
    N1 C6 . 1.3227(12) ?
    N1 H1 . 0.866(15) ?
    N1 H2 . 0.900(14) ?
    N2 C7 . 1.3580(12) ?
    N2 C6 . 1.3603(12) ?
    N2 H3 . 0.988(15) ?
    N3 C9 . 1.3363(12) ?
    N3 C6 . 1.3484(11) ?
    C1 C2 . 1.5460(11) ?
    C2 C5 . 1.5260(12) ?
    C2 C3 . 1.5310(12) ?
    C2 C4 . 1.5318(12) ?
    C3 H3A . 0.9900 ?
    C3 H3B . 0.9900 ?
    C4 H4A . 0.9900 ?
    C4 H4B . 0.9900 ?
    C5 H5A . 0.9900 ?
    C5 H5B . 0.9900 ?
    C7 C8 . 1.3737(12) ?
    C7 C10 . 1.4901(14) ?
    C8 C9 . 1.3977(14) ?
    C8 H8 . 0.9500 ?
    C9 C11 . 1.4983(13) ?
    C10 H10A . 0.9800 ?
    C10 H10B . 0.9800 ?
    C10 H10C . 0.9800 ?
    C11 H11A . 0.9800 ?
    C11 H11B . 0.9800 ?
    C11 H11C . 0.9800 ?
loop_
    _geom_angle_atom_site_label_1
    _geom_angle_atom_site_label_2
    _geom_angle_atom_site_label_3
    _geom_angle_site_symmetry_1
    _geom_angle_site_symmetry_3
    _geom_angle
    _geom_angle_publ_flag
    O6 P1 O5 . . 114.50(4) ?
    O6 P1 O3 . . 113.86(4) ?
    O5 P1 O3 . . 104.73(4) ?
    O6 P1 O4 . . 114.43(4) ?
    O5 P1 O4 . . 104.52(4) ?
    O3 P1 O4 . . 103.59(4) ?
    C3 O3 P1 . . 114.52(5) ?
    C4 O4 P1 . . 114.14(5) ?
    C5 O5 P1 . . 114.11(5) ?
    C6 N1 H1 . . 116.8(10) ?
    C6 N1 H2 . . 114.7(9) ?
    H1 N1 H2 . . 128.2(13) ?
    C7 N2 C6 . . 121.20(7) ?
    C7 N2 H3 . . 119.3(10) ?
    C6 N2 H3 . . 119.1(10) ?
    C9 N3 C6 . . 117.95(8) ?
    O1 C1 O2 . . 126.96(8) ?
    O1 C1 C2 . . 116.56(7) ?
    O2 C1 C2 . . 116.46(7) ?
    C5 C2 C3 . . 108.75(7) ?
    C5 C2 C4 . . 109.20(7) ?
    C3 C2 C4 . . 108.63(7) ?
    C5 C2 C1 . . 110.36(7) ?
    C3 C2 C1 . . 108.95(7) ?
    C4 C2 C1 . . 110.90(7) ?
    O3 C3 C2 . . 110.00(7) ?
    O3 C3 H3A . . 109.7 ?
    C2 C3 H3A . . 109.7 ?
    O3 C3 H3B . . 109.7 ?
    C2 C3 H3B . . 109.7 ?
    H3A C3 H3B . . 108.2 ?
    O4 C4 C2 . . 109.99(7) ?
    O4 C4 H4A . . 109.7 ?
    C2 C4 H4A . . 109.7 ?
    O4 C4 H4B . . 109.7 ?
    C2 C4 H4B . . 109.7 ?
    H4A C4 H4B . . 108.2 ?
    O5 C5 C2 . . 110.24(7) ?
    O5 C5 H5A . . 109.6 ?
    C2 C5 H5A . . 109.6 ?
    O5 C5 H5B . . 109.6 ?
    C2 C5 H5B . . 109.6 ?
    H5A C5 H5B . . 108.1 ?
    N1 C6 N3 . . 119.58(8) ?
    N1 C6 N2 . . 119.05(8) ?
    N3 C6 N2 . . 121.37(8) ?
    N2 C7 C8 . . 118.78(8) ?
    N2 C7 C10 . . 116.39(8) ?
    C8 C7 C10 . . 124.83(9) ?
    C7 C8 C9 . . 117.94(8) ?
    C7 C8 H8 . . 121.0 ?
    C9 C8 H8 . . 121.0 ?
    N3 C9 C8 . . 122.75(8) ?
    N3 C9 C11 . . 116.02(9) ?
    C8 C9 C11 . . 121.23(9) ?
    C7 C10 H10A . . 109.5 ?
    C7 C10 H10B . . 109.5 ?
    H10A C10 H10B . . 109.5 ?
    C7 C10 H10C . . 109.5 ?
    H10A C10 H10C . . 109.5 ?
    H10B C10 H10C . . 109.5 ?
    C9 C11 H11A . . 109.5 ?
    C9 C11 H11B . . 109.5 ?
    H11A C11 H11B . . 109.5 ?
    C9 C11 H11C . . 109.5 ?
    H11A C11 H11C . . 109.5 ?
    H11B C11 H11C . . 109.5 ?
loop_
    _geom_torsion_atom_site_label_1
    _geom_torsion_atom_site_label_2
    _geom_torsion_atom_site_label_3
    _geom_torsion_atom_site_label_4
    _geom_torsion_site_symmetry_1
    _geom_torsion_site_symmetry_2
    _geom_torsion_site_symmetry_3
    _geom_torsion_site_symmetry_4
    _geom_torsion
    _geom_torsion_publ_flag
    O6 P1 O3 C3 . . . . 179.91(6) ?
    O5 P1 O3 C3 . . . . -54.29(7) ?
    O4 P1 O3 C3 . . . . 55.00(7) ?
    O6 P1 O4 C4 . . . . 179.86(6) ?
    O5 P1 O4 C4 . . . . 53.84(7) ?
    O3 P1 O4 C4 . . . . -55.60(7) ?
    O6 P1 O5 C5 . . . . 178.68(7) ?
    O3 P1 O5 C5 . . . . 53.28(8) ?
    O4 P1 O5 C5 . . . . -55.34(8) ?
    O1 C1 C2 C5 . . . . 8.87(11) ?
    O2 C1 C2 C5 . . . . -172.46(9) ?
    O1 C1 C2 C3 . . . . -110.46(9) ?
    O2 C1 C2 C3 . . . . 68.20(10) ?
    O1 C1 C2 C4 . . . . 130.02(9) ?
    O2 C1 C2 C4 . . . . -51.31(11) ?
    P1 O3 C3 C2 . . . . 0.12(9) ?
    C5 C2 C3 O3 . . . . 59.14(9) ?
    C4 C2 C3 O3 . . . . -59.61(9) ?
    C1 C2 C3 O3 . . . . 179.47(7) ?
    P1 O4 C4 C2 . . . . 1.10(9) ?
    C5 C2 C4 O4 . . . . -59.68(9) ?
    C3 C2 C4 O4 . . . . 58.79(9) ?
    C1 C2 C4 O4 . . . . 178.50(7) ?
    P1 O5 C5 C2 . . . . 1.39(11) ?
    C3 C2 C5 O5 . . . . -60.03(10) ?
    C4 C2 C5 O5 . . . . 58.35(10) ?
    C1 C2 C5 O5 . . . . -179.49(7) ?
    C9 N3 C6 N1 . . . . 179.42(9) ?
    C9 N3 C6 N2 . . . . -1.06(13) ?
    C7 N2 C6 N1 . . . . -179.24(9) ?
    C7 N2 C6 N3 . . . . 1.24(13) ?
    C6 N2 C7 C8 . . . . -1.19(13) ?
    C6 N2 C7 C10 . . . . 178.60(8) ?
    N2 C7 C8 C9 . . . . 0.99(13) ?
    C10 C7 C8 C9 . . . . -178.78(9) ?
    C6 N3 C9 C8 . . . . 0.90(14) ?
    C6 N3 C9 C11 . . . . -178.44(9) ?
    C7 C8 C9 N3 . . . . -0.89(14) ?
    C7 C8 C9 C11 . . . . 178.42(9) ?
loop_
    _geom_hbond_atom_site_label_D
    _geom_hbond_atom_site_label_H
    _geom_hbond_atom_site_label_A
    _geom_hbond_site_symmetry_A
    _geom_hbond_distance_DH
    _geom_hbond_distance_HA
    _geom_hbond_distance_DA
    _geom_hbond_angle_DHA
    N1 H1 O1 . 0.866(15) 1.907(15) 2.7719(11) 176.4(14)
    N1 H2 N3 3_656 0.900(14) 2.113(15) 3.0114(12) 176.3(12)
    N2 H3 O2 . 0.988(15) 1.738(16) 2.7170(10) 170.4(15)
