# Supplementary material for: 2-Amino-4,6-dimethyl­pyrimidin-1-ium 1-oxo-2,6,7-trioxa-1λ5-phosphabicyclo­[2.2.2]octane-4-carboxyl­ate
Source: Acta Crystallogr Sect E Struct Rep Online. 2010 Jun 5;66(Pt 7):o1528. doi: 10.1107/S1600536810019896 (PMC3006899; doi:10.1107/S1600536810019896)
Supplement: Supplementary file 2 [file e-66-o1528-Isup2.hkl]

# 
# h,k,l, Fc-squared, Fo-squared, sigma(Fo-squared) and status flag 
# 
data_I
_shelx_title '  _m100516d' 
_shelx_refln_list_code          4 
_shelx_F_calc_maximum      129.13 
_exptl_crystal_F_000       664.00 
_reflns_d_resolution_high  0.5977 
 
loop_ 
 _symmetry_equiv_pos_as_xyz 
 'x, y, z' 
 '-x, y+1/2, -z+1/2' 
 '-x, -y, -z' 
 'x, -y-1/2, z-1/2' 
 
_cell_length_a     9.5080 
_cell_length_b     6.1870 
_cell_length_c    23.9740 
_cell_angle_alpha  90.000 
_cell_angle_beta   99.611 
_cell_angle_gamma  90.000 
 
_shelx_F_squared_multiplier     1.000 
 
loop_ 
 _refln_index_h 
 _refln_index_k 
 _refln_index_l 
 _refln_F_squared_calc 
 _refln_F_squared_meas 
 _refln_F_squared_sigma 
 _refln_observed_status 
   1   0   0     1104.26     1046.18     15.46 o 
   2   0   0     9490.37    10292.87     45.42 o 
   3   0   0     1669.19     1491.60     26.15 o 
   4   0   0     2918.88     2771.89     63.40 o 
   5   0   0      246.51      272.39      7.02 o 
   6   0   0       38.17       22.64      2.71 o 
   7   0   0      389.71      381.84      9.84 o 
   8   0   0       48.64       53.46      3.65 o 
   9   0   0      510.85      488.29      8.70 o 
  10   0   0     1385.39     1468.24     63.09 o 
  11   0   0        0.09        1.53      3.38 o 
  12   0   0      159.29      174.06     13.65 o 
  13   0   0      461.95      484.60     32.92 o 
  14   0   0      243.02      258.22     36.99 o 
  15   0   0       10.77       13.61      8.21 o 
   1   1   0    16674.25    18217.40    103.87 o 
   2   1   0     2641.50     2812.47     24.82 o 
   3   1   0     2560.14     2891.00     25.82 o 
   4   1   0       71.04       75.32      1.81 o 
   5   1   0      333.81      318.62      6.07 o 
   6   1   0      191.79      167.50      3.15 o 
   7   1   0       33.47       29.32      2.47 o 
   8   1   0      685.78      662.18     15.17 o 
   9   1   0      499.42      479.06      6.44 o 
  10   1   0       44.49       43.52     10.02 o 
  11   1   0       88.63       81.68      7.32 o 
  12   1   0      150.95      163.97      8.78 o 
  13   1   0      245.65      258.12     14.65 o 
  14   1   0       15.31       15.38      5.33 o 
  15   1   0       37.38       28.44     15.83 o 
   0   2   0     3479.82     3609.75     23.93 o 
   1   2   0        2.71        1.23      0.52 o 
   2   2   0      625.01      562.10      8.09 o 
   3   2   0      860.31      824.35     18.09 o 
   4   2   0       50.32       47.16      2.60 o 
   5   2   0      259.50      278.72      4.26 o 
   6   2   0      137.68      108.09      2.25 o 
   7   2   0      804.95      824.86     21.18 o 
   8   2   0       10.14       17.96      3.67 o 
   9   2   0      423.14      409.85     18.61 o 
  10   2   0      594.22      609.17     16.88 o 
  11   2   0      336.57      373.15     12.88 o 
  12   2   0       13.96       13.70      4.21 o 
  13   2   0       16.57       19.21      7.62 o 
  14   2   0        9.77        9.88      8.58 o 
  15   2   0        6.43        6.71      3.57 o 
   1   3   0      138.18      111.63      2.35 o 
   2   3   0     1138.69     1123.60     10.57 o 
   3   3   0        1.80       10.13      1.08 o 
   4   3   0      124.42      107.77      2.97 o 
   5   3   0     1112.77     1148.40     17.98 o 
   6   3   0      554.07      598.78     12.92 o 
   7   3   0        0.55        1.68      1.19 o 
   8   3   0      301.70      297.40      6.69 o 
   9   3   0      119.49      125.94      5.50 o 
  10   3   0      364.27      378.76     19.91 o 
  11   3   0      127.33      120.08     11.89 o 
  12   3   0        0.40        2.68      2.63 o 
  13   3   0       71.70       77.50      6.03 o 
  14   3   0       12.95        6.67      4.20 o 
   0   4   0      664.59      741.54     13.11 o 
   1   4   0      673.26      647.82      8.73 o 
   2   4   0       22.65       22.29      2.84 o 
   3   4   0      574.90      586.88      8.10 o 
   4   4   0     2254.94     2313.10     23.92 o 
   5   4   0      611.09      604.10     12.53 o 
   6   4   0      103.17      100.78      4.16 o 
   7   4   0        2.95        5.04      1.97 o 
   8   4   0      158.24      168.37      4.61 o 
   9   4   0        6.04        9.26      2.34 o 
  10   4   0      120.90      118.75      9.04 o 
  11   4   0      124.54      132.86     11.59 o 
  12   4   0        0.75        2.97      2.65 o 
  13   4   0        0.04        0.50      2.44 o 
  14   4   0      143.75      132.97     11.75 o 
   1   5   0      168.79      193.44      4.74 o 
   2   5   0       83.33       76.25      2.56 o 
   3   5   0     1200.27     1180.89     25.53 o 
   4   5   0       47.11       50.27      4.49 o 
   5   5   0     1299.74     1298.75     17.63 o 
   6   5   0       25.59       32.12      6.21 o 
   7   5   0       39.78       42.80      5.94 o 
   8   5   0      114.40      118.69      6.54 o 
   9   5   0       52.40       56.21      7.12 o 
  10   5   0        0.07        3.16      1.83 o 
  11   5   0       15.24       14.16      6.36 o 
  12   5   0       21.46       15.66     10.07 o 
  13   5   0       33.56       23.37     12.53 o 
   0   6   0       45.97       54.92      5.27 o 
   1   6   0      286.72      272.40      5.78 o 
   2   6   0       15.09       23.66      3.63 o 
   3   6   0      712.87      724.64     13.06 o 
   4   6   0      351.66      326.73      7.79 o 
   5   6   0        3.96        5.76      1.73 o 
   6   6   0      156.73      159.16      5.06 o 
   7   6   0      810.74      829.97     20.67 o 
   8   6   0      179.86      193.57      6.45 o 
   9   6   0      243.64      272.75      9.79 o 
  10   6   0       82.39       83.36      6.06 o 
  11   6   0        6.16        4.58      3.34 o 
  12   6   0        0.89        2.12      1.84 o 
   1   7   0       90.45       96.80      4.25 o 
   2   7   0      214.47      221.37      6.76 o 
   3   7   0       86.69       86.45      5.55 o 
   4   7   0      318.99      329.35      8.69 o 
   5   7   0      620.45      646.03     14.08 o 
   6   7   0      643.96      676.09     14.43 o 
   7   7   0      194.54      187.74      6.72 o 
   8   7   0       84.57       90.31     20.82 o 
   9   7   0      194.60      220.61      8.83 o 
  10   7   0       13.38        9.72      5.02 o 
  11   7   0        0.05        2.11      3.05 o 
   0   8   0        1.41        2.61      1.93 o 
   1   8   0       15.55       16.55      4.43 o 
   2   8   0        2.69        4.45      1.64 o 
   3   8   0      205.82      214.18      6.72 o 
   4   8   0      131.79      146.14      6.64 o 
   5   8   0        1.06        1.35      2.19 o 
   6   8   0       75.31       64.40      8.55 o 
   7   8   0       36.18       29.66      8.80 o 
   8   8   0       77.60       79.26      7.20 o 
   9   8   0        2.60        4.77      3.54 o 
   1   9   0        3.86        6.02      2.41 o 
   2   9   0        8.69        7.77      3.15 o 
   3   9   0       54.07       56.66      6.31 o 
   4   9   0        1.77        1.82      1.88 o 
   5   9   0        5.33        6.96      3.73 o 
   6   9   0       36.75       26.41      8.32 o 
   7   9   0        5.86        4.75      2.60 o 
   0  10   0        0.38        3.60      3.42 o 
   1  10   0       73.47       68.71      6.97 o 
   2  10   0        5.30        5.03      2.69 o 
   3  10   0       49.68       30.10     17.50 o 
 -15   1   1        0.16        1.37      3.07 o 
 -14   1   1        5.19        7.45      4.26 o 
 -13   1   1       44.30       53.44     19.92 o 
 -12   1   1        0.82        1.02      2.33 o 
 -11   1   1        8.42       11.02      3.40 o 
 -10   1   1      252.88      251.78      8.47 o 
  -9   1   1      103.81      105.67      2.80 o 
  -8   1   1       90.75      104.41      2.79 o 
  -7   1   1       32.41       36.84      2.20 o 
  -6   1   1        1.88        1.68      0.75 o 
  -5   1   1      165.02      175.20      3.18 o 
  -4   1   1     1253.57     1366.08     19.04 o 
  -3   1   1      717.87      686.29      5.80 o 
  -2   1   1      118.75      140.96      2.75 o 
  -1   1   1     4665.71     5042.26     42.79 o 
   0   1   1     3897.00     4244.13     28.57 o 
   1   1   1     1458.70     1572.74     14.71 o 
   2   1   1     2974.21     3406.39     26.33 o 
   3   1   1      430.16      367.68      3.81 o 
   4   1   1     1599.56     1797.17     32.68 o 
   5   1   1      231.07      254.07      3.97 o 
   6   1   1      150.38      155.58      4.42 o 
   7   1   1        2.17        3.06      0.82 o 
   8   1   1        6.02       12.23      2.64 o 
   9   1   1        0.85        1.17      1.25 o 
  10   1   1       47.00       52.84     12.42 o 
  11   1   1       37.89       41.88      8.92 o 
  12   1   1        2.28        1.69      1.93 o 
  13   1   1      164.36      177.49     11.41 o 
  14   1   1        1.94        2.44      5.78 o 
  15   1   1       49.37       37.04     15.78 o 
 -15   2   1        0.18        4.07      3.80 o 
 -14   2   1       11.97        8.54      4.47 o 
 -13   2   1        8.32        6.06      2.74 o 
 -12   2   1      451.70      453.74     13.23 o 
 -11   2   1       74.86       81.49      9.07 o 
 -10   2   1       54.55       59.61      5.72 o 
  -9   2   1        0.85        0.25      1.23 o 
  -8   2   1       25.42       29.32      2.53 o 
  -7   2   1       37.97       27.07      4.28 o 
  -6   2   1      230.73      229.94      3.90 o 
  -5   2   1       88.96       80.26      1.78 o 
  -4   2   1       56.75       46.32      1.76 o 
  -3   2   1     2410.18     2580.32     29.65 o 
  -2   2   1     1434.66     1568.78     19.65 o 
  -1   2   1     3494.57     3838.82     35.72 o 
   0   2   1       11.93       18.32      1.06 o 
   1   2   1     1905.06     1998.19     23.92 o 
   2   2   1      429.81      375.63      4.20 o 
   3   2   1      162.58      161.75      6.61 o 
   4   2   1     3498.79     4087.27    115.19 o 
   5   2   1     2517.90     2685.27     24.86 o 
   6   2   1      143.11      160.08      3.01 o 
   7   2   1        4.44        5.22      1.26 o 
   8   2   1      116.94      108.39      3.52 o 
   9   2   1      184.92      159.28      7.66 o 
  10   2   1       37.10       43.64      9.83 o 
  11   2   1      426.36      443.52     18.30 o 
  12   2   1      139.60      138.86      6.92 o 
  13   2   1       32.33       28.12     10.99 o 
  14   2   1        0.03        6.06      5.52 o 
 -14   3   1        5.14        4.15      3.47 o 
 -13   3   1       58.48       54.66      8.56 o 
 -12   3   1      190.67      184.71     12.85 o 
 -11   3   1      342.49      349.89     13.21 o 
 -10   3   1      134.84      129.88      6.41 o 
  -9   3   1       68.07       60.51      5.76 o 
  -8   3   1      197.38      190.99      5.94 o 
  -7   3   1       87.54       78.33      3.62 o 
  -6   3   1       75.19       76.32      3.26 o 
  -5   3   1      119.75      123.04      3.35 o 
  -4   3   1       17.88       19.73      3.95 o 
  -3   3   1      777.71      789.84     10.63 o 
  -2   3   1     3622.15     3747.07     40.45 o 
  -1   3   1      593.26      593.71      8.53 o 
   0   3   1      522.38      510.48      5.54 o 
   1   3   1     1023.76     1141.72      8.70 o 
   2   3   1      367.64      410.17      6.78 o 
   3   3   1      366.75      394.83      5.28 o 
   4   3   1      351.19      357.68      7.15 o 
   5   3   1      751.71      712.33     12.81 o 
   6   3   1     1424.20     1430.72     15.58 o 
   7   3   1      101.57      102.27      3.30 o 
   8   3   1        0.89        1.82      1.37 o 
   9   3   1       23.78       24.96      7.08 o 
  10   3   1        7.46        9.70      3.20 o 
  11   3   1       31.40       32.14      6.20 o 
  12   3   1      164.48      158.46      7.27 o 
  13   3   1       11.27       12.42      5.63 o 
  14   3   1        4.34        2.84      2.73 o 
 -14   4   1       19.06       11.60      4.76 o 
 -13   4   1        2.55        5.47      2.61 o 
 -12   4   1        7.23        7.22      3.50 o 
 -11   4   1      152.64      163.24      7.45 o 
 -10   4   1        0.39        2.32      2.52 o 
  -9   4   1        0.16        2.91      1.65 o 
  -8   4   1        6.62        5.93      1.82 o 
  -7   4   1      438.29      439.43      7.32 o 
  -6   4   1      156.90      133.95      4.77 o 
  -5   4   1     1827.67     1923.16     29.94 o 
  -4   4   1      206.92      177.70      5.54 o 
  -3   4   1      708.61      712.19      7.53 o 
  -2   4   1      205.23      185.22      3.27 o 
  -1   4   1        1.90        7.40      1.37 o 
   0   4   1      212.79      245.67      4.33 o 
   1   4   1       13.59       26.77      4.31 o 
   2   4   1      226.72      242.12      4.24 o 
   3   4   1      701.16      686.33      8.86 o 
   4   4   1      106.52       84.48      3.42 o 
   5   4   1     1502.15     1534.22     27.96 o 
   6   4   1      471.43      456.16     10.61 o 
   7   4   1      804.95      803.83     13.81 o 
   8   4   1       55.38       54.08      4.61 o 
   9   4   1        0.00        2.60      1.88 o 
  10   4   1        0.43        2.53      2.15 o 
  11   4   1       31.38       28.53      9.46 o 
  12   4   1       17.45       20.94      8.01 o 
  13   4   1       19.44       22.22      8.78 o 
  14   4   1        0.06        3.71      3.68 o 
 -13   5   1       16.28       10.40      6.54 o 
 -12   5   1       25.31       27.19      9.80 o 
 -11   5   1        7.28        8.59      3.58 o 
 -10   5   1        7.28       11.20      3.32 o 
  -9   5   1        1.42        2.11      1.94 o 
  -8   5   1       48.10       48.93      7.88 o 
  -7   5   1       91.83       85.17      4.75 o 
  -6   5   1       14.83       19.80      4.04 o 
  -5   5   1     1225.68     1207.81     23.68 o 
  -4   5   1       97.75       91.34      3.37 o 
  -3   5   1       62.28       74.43      2.69 o 
  -2   5   1       57.76       70.84      2.52 o 
  -1   5   1       41.06       42.95      2.72 o 
   0   5   1       34.54       30.32      2.57 o 
   1   5   1      148.59      150.58      3.99 o 
   2   5   1      270.99      259.79      4.91 o 
   3   5   1       15.92       14.96      3.09 o 
   4   5   1        4.35        5.39      1.68 o 
   5   5   1      112.72       99.01      4.58 o 
   6   5   1      132.50      122.61      5.30 o 
   7   5   1       25.58       33.78      6.60 o 
   8   5   1       13.17       20.18      4.00 o 
   9   5   1       10.88       16.25      3.87 o 
  10   5   1      174.36      175.75     10.23 o 
  11   5   1      126.84      134.96      8.93 o 
  12   5   1        0.48        3.88      2.03 o 
  13   5   1        6.77        4.85      2.47 o 
 -12   6   1        0.14        2.07      2.98 o 
 -11   6   1       17.23       16.78      7.37 o 
 -10   6   1       13.24       16.68      8.51 o 
  -9   6   1        0.38        1.84      2.19 o 
  -8   6   1       12.94       12.61      3.22 o 
  -7   6   1      138.86      148.03      5.22 o 
  -6   6   1        0.81        3.31      2.15 o 
  -5   6   1       43.36       51.90      9.42 o 
  -4   6   1      104.96      100.55      4.44 o 
  -3   6   1       20.72       21.20      3.95 o 
  -2   6   1       29.96       40.32      7.03 o 
  -1   6   1      119.14      112.63      3.37 o 
   0   6   1       75.51       59.66      3.09 o 
   1   6   1      104.53       95.55      3.42 o 
   2   6   1      117.61      108.41      3.37 o 
   3   6   1       29.78       32.98      5.82 o 
   4   6   1        0.22        1.84      1.62 o 
   5   6   1      295.61      297.17      8.61 o 
   6   6   1        9.29       13.86      2.70 o 
   7   6   1       29.57       27.60      5.93 o 
   8   6   1       33.86       35.69      7.76 o 
   9   6   1       18.13       18.61      5.06 o 
  10   6   1       21.27       20.79      7.15 o 
  11   6   1        0.02       -0.42      3.95 o 
  12   6   1        2.55        2.75      2.47 o 
 -11   7   1        0.15        1.52      3.41 o 
 -10   7   1        0.01        2.74      2.17 o 
  -9   7   1       28.92       23.14      5.84 o 
  -8   7   1       34.09       34.21      7.86 o 
  -7   7   1      350.25      348.36     10.22 o 
  -6   7   1       47.69       49.47      8.82 o 
  -5   7   1       90.94       92.22      6.48 o 
  -4   7   1       10.56       13.12      3.58 o 
  -3   7   1       11.17       13.67      3.28 o 
  -2   7   1        0.75        4.15      1.80 o 
  -1   7   1        1.31        3.89      1.89 o 
   0   7   1      115.25      107.76      3.79 o 
   1   7   1        5.64        5.36      1.80 o 
   2   7   1       79.75       71.44      6.43 o 
   3   7   1        0.06        1.40      1.61 o 
   4   7   1       79.48       83.72      5.67 o 
   5   7   1        6.48        5.15      2.14 o 
   6   7   1       14.04       14.71      3.47 o 
   7   7   1       14.45       14.20      4.61 o 
   8   7   1       11.16       13.35      4.01 o 
   9   7   1        0.79        3.67      2.53 o 
  10   7   1       17.80       14.66      7.46 o 
  11   7   1        0.13        3.83      2.75 o 
  -9   8   1       61.31       35.60     19.65 o 
  -8   8   1       18.52       18.48      6.08 o 
  -7   8   1       62.05       67.47      7.91 o 
  -6   8   1       10.10       10.42      3.88 o 
  -5   8   1       12.22       12.17      4.16 o 
  -4   8   1        4.43        4.65      2.96 o 
  -3   8   1        4.56        7.45      2.88 o 
  -2   8   1        5.46        5.87      2.32 o 
  -1   8   1       25.45       24.18      6.63 o 
   0   8   1       55.55       60.76      7.76 o 
   1   8   1        0.00        0.52      2.26 o 
   2   8   1       59.37       60.66      5.05 o 
   3   8   1       66.46       71.96      7.43 o 
   4   8   1        1.43        3.03      1.61 o 
   5   8   1       77.05       75.16      5.51 o 
   6   8   1        1.83        2.04      1.60 o 
   7   8   1        2.04        2.23      1.48 o 
   8   8   1       92.39      104.04      8.18 o 
   9   8   1       23.48       10.09      7.25 o 
  -7   9   1       47.77       46.67      9.23 o 
  -6   9   1        0.29        2.29      2.62 o 
  -5   9   1       10.00        6.50      4.69 o 
  -4   9   1       33.70       22.06      8.26 o 
  -3   9   1        1.63        1.44      2.11 o 
  -2   9   1       35.41       33.98     10.66 o 
  -1   9   1       78.53       86.95      5.78 o 
   0   9   1        3.44        5.32      3.18 o 
   1   9   1        0.00        3.10      2.04 o 
   2   9   1       18.95       21.78      6.86 o 
   3   9   1        8.46        6.12      2.99 o 
   4   9   1        3.45        3.59      1.78 o 
   5   9   1       14.50        7.64      5.85 o 
   6   9   1        4.11        3.86      2.70 o 
   7   9   1       13.12        8.85      4.18 o 
  -3  10   1       30.12       12.67     14.20 o 
  -2  10   1       45.94       23.52     17.94 o 
  -1  10   1       23.92       15.75      8.06 o 
   0  10   1       18.33       14.48      6.75 o 
   1  10   1        1.62        1.86      1.68 o 
   2  10   1       67.16       53.68     10.68 o 
   3  10   1        5.21        3.69      5.02 o 
 -15   0   2       39.77       32.85     22.14 o 
 -14   0   2       70.33       62.74     37.50 o 
 -13   0   2      917.33      893.62     45.43 o 
 -12   0   2      296.92      334.74     20.37 o 
 -11   0   2       20.22       27.49     10.60 o 
 -10   0   2      149.80      168.96      4.88 o 
  -9   0   2      188.66      195.08      6.12 o 
  -8   0   2     1301.43     1281.99     36.13 o 
  -7   0   2     1656.38     1826.94     35.21 o 
  -6   0   2     1531.90     1793.72     15.40 o 
  -5   0   2      804.22     1049.94     26.01 o 
  -4   0   2     4932.19     5756.71     76.11 o 
  -3   0   2     1953.50     2131.75     95.05 o 
  -2   0   2     8612.27     9557.65    232.34 o 
  -1   0   2      357.78      335.75      5.83 o 
   0   0   2     1855.87     1440.93    442.27 o 
   2   0   2     4237.66     4840.34    140.39 o 
   3   0   2      752.44      834.60     18.63 o 
   4   0   2        8.07        4.40      1.88 o 
   5   0   2     2697.51     2962.05     62.79 o 
   6   0   2     1113.06     1082.90     39.43 o 
   7   0   2       41.25       54.42      2.53 o 
   8   0   2     2155.40     2171.22     58.64 o 
   9   0   2      174.61      140.02      7.73 o 
  10   0   2       20.45       21.78      6.88 o 
  11   0   2      373.35      436.19     23.61 o 
  12   0   2      564.68      664.60     33.63 o 
  13   0   2        7.12        9.30     11.59 o 
  14   0   2       83.19       97.31     14.54 o 
  15   0   2       67.42       42.42     35.54 o 
 -15   1   2       77.52       72.67     10.64 o 
 -14   1   2      189.97      200.74     11.90 o 
 -13   1   2        4.70        9.51      5.39 o 
 -12   1   2      378.39      387.03     12.28 o 
 -11   1   2       70.75       87.44      7.17 o 
 -10   1   2      161.45      155.54      4.85 o 
  -9   1   2       60.21       67.50      2.42 o 
  -8   1   2        0.11        1.50      1.25 o 
  -7   1   2      829.82      815.04     10.97 o 
  -6   1   2      224.05      264.63      6.10 o 
  -5   1   2      363.61      343.70      4.15 o 
  -4   1   2     4848.81     5194.25     42.24 o 
  -3   1   2        5.18       50.18     27.03 o 
  -2   1   2     4155.89     4422.44     30.39 o 
  -1   1   2     2605.04     2880.34     20.27 o 
   0   1   2     6971.95     7656.93     95.01 o 
   1   1   2      370.30      279.12      4.72 o 
   2   1   2       52.59       67.38      1.31 o 
   3   1   2     1440.77     1616.93     31.32 o 
   4   1   2     1254.75     1372.43     16.91 o 
   5   1   2     2079.18     2388.98     13.01 o 
   6   1   2     1565.18     1730.25     20.17 o 
   7   1   2      706.18      724.08     12.93 o 
   8   1   2      237.91      240.40      4.98 o 
   9   1   2      208.88      199.87      6.56 o 
  10   1   2       54.69       57.27     13.13 o 
  11   1   2      666.08      683.95     19.61 o 
  12   1   2        6.90        5.05      2.47 o 
  13   1   2      202.95      210.60     12.87 o 
  14   1   2      125.59      121.10     12.63 o 
  15   1   2        8.40        8.93      4.69 o 
 -15   2   2        4.00        3.92      4.34 o 
 -14   2   2        7.42       10.86      6.70 o 
 -13   2   2      180.65      174.36      8.53 o 
 -12   2   2        6.14       10.81      3.46 o 
 -11   2   2      149.64      158.22      7.94 o 
 -10   2   2        1.44        1.54      1.44 o 
  -9   2   2      140.59      148.19      4.59 o 
  -8   2   2       74.92       76.71      3.22 o 
  -7   2   2      213.75      247.89      5.28 o 
  -6   2   2      830.09      811.49     22.76 o 
  -5   2   2      203.46      209.51      4.31 o 
  -4   2   2      116.59      116.04      2.68 o 
  -3   2   2       40.08       31.03      2.59 o 
  -2   2   2     2809.64     2960.56     20.55 o 
  -1   2   2       10.85       11.46      1.79 o 
   0   2   2     2653.66     2845.16     35.84 o 
   1   2   2      562.44      488.14      4.77 o 
   2   2   2      144.36      121.99      2.04 o 
   3   2   2      134.98      168.39      2.57 o 
   4   2   2      143.67      176.12      3.09 o 
   5   2   2      329.95      306.06      4.72 o 
   6   2   2      158.42      187.70      2.99 o 
   7   2   2       37.59       37.27      2.07 o 
   8   2   2       91.82       94.33      3.06 o 
   9   2   2      429.30      480.50     11.53 o 
  10   2   2     1099.55     1161.83     28.26 o 
  11   2   2      266.73      280.66      9.85 o 
  12   2   2      166.43      164.34      9.49 o 
  13   2   2      207.62      202.52      8.00 o 
  14   2   2       38.04       34.56     13.99 o 
 -14   3   2       76.55       86.38     23.65 o 
 -13   3   2       12.10        9.02      4.00 o 
 -12   3   2      454.45      458.89     15.56 o 
 -11   3   2       78.81       77.95     11.21 o 
 -10   3   2       68.92       66.58      9.75 o 
  -9   3   2      108.74      110.86      4.12 o 
  -8   3   2       46.56       51.84      3.87 o 
  -7   3   2      543.00      540.59      9.47 o 
  -6   3   2       73.66       79.22      3.65 o 
  -5   3   2     1123.54     1155.47     14.84 o 
  -4   3   2      402.18      417.13      6.84 o 
  -3   3   2      527.77      534.98      9.55 o 
  -2   3   2     1393.01     1460.59     18.04 o 
  -1   3   2     2040.60     2368.95     15.07 o 
   0   3   2      299.78      259.30      5.31 o 
   1   3   2      962.38     1008.23     12.72 o 
   2   3   2      118.60      105.84      2.11 o 
   3   3   2      426.32      430.77      5.66 o 
   4   3   2        0.44        6.26      1.21 o 
   5   3   2      137.21      120.32      2.27 o 
   6   3   2      259.29      250.33      4.93 o 
   7   3   2     1110.25     1141.46     20.94 o 
   8   3   2      122.87      119.67      3.66 o 
   9   3   2       18.34       17.55      4.17 o 
  10   3   2     1052.47     1088.34     36.98 o 
  11   3   2      102.86      100.86      9.21 o 
  12   3   2       46.87       45.66     14.57 o 
  13   3   2       14.53       15.73      6.23 o 
  14   3   2       59.81       56.04      5.97 o 
 -14   4   2       27.77       20.34     13.05 o 
 -13   4   2       14.11       11.25      6.77 o 
 -12   4   2      274.16      299.81     12.70 o 
 -11   4   2       11.36       14.81      3.40 o 
 -10   4   2      383.75      404.22     13.38 o 
  -9   4   2      203.46      202.05      5.91 o 
  -8   4   2       28.86       33.41      6.19 o 
  -7   4   2       38.56       44.37      8.66 o 
  -6   4   2      749.54      730.59      9.08 o 
  -5   4   2      161.48      152.86      4.94 o 
  -4   4   2        7.68       16.00      3.18 o 
  -3   4   2      528.25      535.07      7.27 o 
  -2   4   2       27.66       18.39      1.65 o 
  -1   4   2       34.74       36.90      1.91 o 
   0   4   2      657.17      741.50      9.29 o 
   1   4   2     1833.87     1836.71     16.90 o 
   2   4   2      849.29      818.05      9.41 o 
   3   4   2      249.94      244.43      6.82 o 
   4   4   2      891.05      852.35     11.91 o 
   5   4   2      269.21      247.85      5.51 o 
   6   4   2      392.80      412.99      7.58 o 
   7   4   2       22.64       29.23      5.47 o 
   8   4   2       75.14       79.39      4.69 o 
   9   4   2      259.56      289.44      9.27 o 
  10   4   2        9.41        9.71      3.10 o 
  11   4   2       71.22       73.60     15.83 o 
  12   4   2      140.09      146.87      7.99 o 
  13   4   2        3.62        2.51      2.89 o 
 -13   5   2        2.14        3.52      4.12 o 
 -12   5   2        6.96        5.73      3.69 o 
 -11   5   2      128.08      133.04     15.71 o 
 -10   5   2      130.80      131.64      6.69 o 
  -9   5   2        4.11        5.24      1.70 o 
  -8   5   2      281.84      299.59      8.65 o 
  -7   5   2      100.53      108.78      4.81 o 
  -6   5   2        6.44        9.06      2.39 o 
  -5   5   2        0.03        1.08      1.76 o 
  -4   5   2      114.53      108.90      4.07 o 
  -3   5   2      832.90      806.89     15.37 o 
  -2   5   2      683.98      676.67     10.56 o 
  -1   5   2      464.55      487.84      7.56 o 
   0   5   2      204.09      171.16      4.53 o 
   1   5   2        8.10        6.05      1.53 o 
   2   5   2       23.18       22.64      3.70 o 
   3   5   2      478.95      465.54      9.44 o 
   4   5   2     1194.38     1225.18     21.01 o 
   5   5   2       82.92       82.77      4.87 o 
   6   5   2        2.39        3.40      1.83 o 
   7   5   2      143.57      139.49      4.83 o 
   8   5   2      140.92      158.76      6.18 o 
   9   5   2        9.59       16.98      3.97 o 
  10   5   2       90.97       83.60      9.57 o 
  11   5   2       21.47       23.76      7.10 o 
  12   5   2        0.91        4.73      2.75 o 
  13   5   2       37.08       28.02     18.56 o 
 -12   6   2        0.06        0.23      2.80 o 
 -11   6   2       43.67       41.29     14.19 o 
 -10   6   2       95.40       99.37      6.11 o 
  -9   6   2      805.12      901.16     23.37 o 
  -8   6   2        2.63        4.06      1.95 o 
  -7   6   2       70.92       80.03      6.59 o 
  -6   6   2      246.96      252.08     12.86 o 
  -5   6   2      466.04      455.95     13.40 o 
  -4   6   2       18.00       21.50      3.95 o 
  -3   6   2      437.60      438.92      8.62 o 
  -2   6   2       42.03       44.30      7.96 o 
  -1   6   2      222.07      214.44      5.14 o 
   0   6   2      179.49      167.06      4.58 o 
   1   6   2      936.95      918.98     18.72 o 
   2   6   2      144.29      140.99      3.89 o 
   3   6   2      149.82      146.67      6.00 o 
   4   6   2      497.64      496.11      9.98 o 
   5   6   2      184.57      177.94      6.39 o 
   6   6   2       21.70       22.31      5.44 o 
   7   6   2       32.83       39.16      7.36 o 
   8   6   2       42.59       35.90      8.77 o 
   9   6   2       90.31      103.80      7.41 o 
  10   6   2       14.94       14.99      8.43 o 
  11   6   2       28.14       22.45     10.19 o 
  12   6   2       51.07       36.50     12.47 o 
 -11   7   2       53.38       29.57     17.89 o 
 -10   7   2      118.73      116.73      6.54 o 
  -9   7   2      118.10      116.62     10.76 o 
  -8   7   2      858.08      915.10     26.47 o 
  -7   7   2       53.54       58.17     11.09 o 
  -6   7   2        1.68        4.73      2.34 o 
  -5   7   2       42.16       49.69      8.84 o 
  -4   7   2      211.20      213.16      5.91 o 
  -3   7   2      191.49      189.59      5.35 o 
  -2   7   2       29.77       29.22      6.03 o 
  -1   7   2      823.55      809.37     25.74 o 
   0   7   2       29.52       27.59      4.55 o 
   1   7   2       14.77       12.89      3.35 o 
   2   7   2       81.95       78.66      5.18 o 
   3   7   2      367.08      377.53      9.98 o 
   4   7   2      193.30      190.63      5.80 o 
   5   7   2      241.79      240.24      7.39 o 
   6   7   2      297.47      295.45      7.99 o 
   7   7   2      341.84      338.08      9.85 o 
   8   7   2        4.01        6.24      2.75 o 
   9   7   2       88.92       95.97      7.39 o 
  10   7   2       30.76       20.06     14.41 o 
  11   7   2       33.92       23.01     12.95 o 
  -9   8   2       59.23       35.71     15.87 o 
  -8   8   2       15.91       13.52      5.84 o 
  -7   8   2       96.68      100.03      5.31 o 
  -6   8   2       26.38       23.39      6.72 o 
  -5   8   2       16.66       12.97      4.99 o 
  -4   8   2       11.68       11.70      4.18 o 
  -3   8   2        0.08        2.89      1.89 o 
  -2   8   2       34.37       33.32      7.56 o 
  -1   8   2       68.22       66.64      5.26 o 
   0   8   2       21.21       21.84      6.62 o 
   1   8   2        0.24        3.51      2.03 o 
   2   8   2      180.60      176.57      5.58 o 
   3   8   2        0.88        3.70      1.98 o 
   4   8   2       74.17       71.42      6.26 o 
   5   8   2      212.98      203.95      7.53 o 
   6   8   2      117.89      113.26      8.28 o 
   7   8   2        4.71        5.89      2.41 o 
   8   8   2      120.88      119.93      7.51 o 
   9   8   2       36.11       25.89      8.67 o 
  -7   9   2       40.00       20.23     13.34 o 
  -6   9   2        2.44        1.57      1.67 o 
  -5   9   2        9.51        9.00      2.73 o 
  -4   9   2       25.80       18.22      5.04 o 
  -3   9   2        0.94        1.96      1.47 o 
  -2   9   2        0.31        2.86      2.15 o 
  -1   9   2        7.49       10.79      2.86 o 
   0   9   2       35.45       31.77      8.79 o 
   1   9   2       89.40       79.22      5.78 o 
   2   9   2       45.43       37.33     10.40 o 
   3   9   2       56.54       41.24     13.80 o 
   4   9   2       18.58       12.60      5.47 o 
   5   9   2        5.41        5.78      3.17 o 
   6   9   2       10.91        9.98      3.22 o 
   7   9   2       22.61        8.68      5.44 o 
  -3  10   2       74.76       66.85     10.67 o 
  -2  10   2       30.76       23.83     16.71 o 
  -1  10   2        1.62        2.87      2.20 o 
   0  10   2       12.98        6.55      2.77 o 
   1  10   2       77.56       75.23      8.96 o 
   2  10   2       18.21        7.82      5.81 o 
   3  10   2        0.00       -1.29      3.43 o 
 -15   1   3       25.33       17.54     13.42 o 
 -14   1   3        6.99        8.89      3.91 o 
 -13   1   3       75.12       77.25     23.45 o 
 -12   1   3        0.56        2.86      3.76 o 
 -11   1   3        3.40        3.57      1.49 o 
 -10   1   3       29.71       24.23      6.33 o 
  -9   1   3       43.91       40.06      2.66 o 
  -8   1   3       32.59       29.16      2.00 o 
  -7   1   3      110.16       99.64      9.09 o 
  -6   1   3      825.79      894.23     10.01 o 
  -5   1   3      126.18      124.83      2.41 o 
  -4   1   3      601.57      676.42      8.21 o 
  -3   1   3     4176.28     4575.71     41.62 o 
  -2   1   3     5281.88     5674.43     41.96 o 
  -1   1   3     7847.52     8847.66     78.12 o 
   0   1   3      758.70      694.82     11.08 o 
   1   1   3       36.10       27.65      0.82 o 
   2   1   3      123.15      107.55      1.61 o 
   3   1   3     1668.23     1743.46     11.51 o 
   4   1   3        3.12        2.64      0.67 o 
   5   1   3        8.95        6.72      1.32 o 
   6   1   3      897.79      968.39     15.92 o 
   7   1   3       52.97       37.26      1.92 o 
   8   1   3      220.60      204.58      4.87 o 
   9   1   3      129.47      113.14      4.11 o 
  10   1   3      720.08      725.48     18.57 o 
  11   1   3       67.17       64.71     12.58 o 
  12   1   3        2.94        4.49      2.43 o 
  13   1   3       61.28       77.86     21.24 o 
  14   1   3       13.72       13.55      7.09 o 
 -15   2   3       37.56       34.75     15.90 o 
 -14   2   3        0.61        0.89      3.59 o 
 -13   2   3       17.40       15.88      6.21 o 
 -12   2   3        1.16        2.50      2.87 o 
 -11   2   3       17.34       18.30      4.74 o 
 -10   2   3        2.52        2.37      1.19 o 
  -9   2   3        0.30        3.64      1.56 o 
  -8   2   3       26.04       24.73      4.96 o 
  -7   2   3       77.93       69.61      3.41 o 
  -6   2   3      253.42      250.26      4.33 o 
  -5   2   3        0.15        3.21      1.29 o 
  -4   2   3     2202.66     2404.02     33.25 o 
  -3   2   3     2851.72     3213.75     48.87 o 
  -2   2   3     2341.05     2373.32     32.68 o 
  -1   2   3      450.89      409.37      4.10 o 
   0   2   3       30.54       18.48      1.15 o 
   1   2   3      954.53     1008.33     12.29 o 
   2   2   3       37.12       35.14      1.30 o 
   3   2   3      329.66      358.86      4.60 o 
   4   2   3      320.17      311.59      4.53 o 
   5   2   3        2.17        7.08      1.46 o 
   6   2   3       85.02       76.92      2.24 o 
   7   2   3      332.48      337.86      7.74 o 
   8   2   3        2.34        9.82      2.96 o 
   9   2   3      506.39      543.08     13.49 o 
  10   2   3      440.11      459.66     13.52 o 
  11   2   3        5.84       10.99      3.08 o 
  12   2   3       78.89       84.76     16.70 o 
  13   2   3       17.49       17.40      6.19 o 
  14   2   3       55.91       47.05     25.39 o 
 -14   3   3        3.61        3.47      2.61 o 
 -13   3   3       29.06       24.10      7.96 o 
 -12   3   3       70.99       81.68      7.91 o 
 -11   3   3       12.06       14.53      4.51 o 
 -10   3   3       32.91       35.50      7.10 o 
  -9   3   3      178.46      171.87      9.07 o 
  -8   3   3       91.11       92.71      3.64 o 
  -7   3   3     1780.24     1797.18     16.32 o 
  -6   3   3      211.36      225.70      6.50 o 
  -5   3   3      198.10      201.92      4.29 o 
  -4   3   3       92.55      114.44      4.14 o 
  -3   3   3      648.76      698.97     13.23 o 
  -2   3   3      434.07      424.27      5.51 o 
  -1   3   3      692.24      718.34     10.71 o 
   0   3   3      805.93      900.37      8.07 o 
   1   3   3      314.74      342.16      4.29 o 
   2   3   3      708.46      713.92      8.35 o 
   3   3   3      278.37      277.85      4.45 o 
   4   3   3       38.90       36.33      1.91 o 
   5   3   3      107.26      114.49      2.45 o 
   6   3   3        4.78        9.31      2.20 o 
   7   3   3        7.08        5.89      1.69 o 
   8   3   3      288.65      247.76      7.59 o 
   9   3   3       71.59       77.38      7.50 o 
  10   3   3       32.95       38.70      8.17 o 
  11   3   3        3.67        3.97      2.55 o 
  12   3   3       52.80       55.10      7.95 o 
  13   3   3        0.14        2.48      2.35 o 
  14   3   3       25.53       15.30     10.56 o 
 -14   4   3       20.58       11.51      7.42 o 
 -13   4   3       50.95       45.71     15.47 o 
 -12   4   3       95.08      101.53      7.81 o 
 -11   4   3        2.38        4.80      3.07 o 
 -10   4   3      235.66      263.31     10.61 o 
  -9   4   3       33.53       37.61      6.28 o 
  -8   4   3      322.70      298.58      7.33 o 
  -7   4   3        7.46        7.26      1.93 o 
  -6   4   3     1377.13     1404.45     24.89 o 
  -5   4   3        0.52        1.86      2.22 o 
  -4   4   3        1.68        2.53      1.48 o 
  -3   4   3      275.37      256.90      4.48 o 
  -2   4   3       30.53       41.58      2.03 o 
  -1   4   3       95.55       88.89      2.41 o 
   0   4   3        1.36        9.47      1.77 o 
   1   4   3     3558.12     3610.44     36.61 o 
   2   4   3        1.47        3.58      0.85 o 
   3   4   3     1685.83     1663.14     24.24 o 
   4   4   3      288.26      277.82      8.05 o 
   5   4   3       16.90       21.01      3.54 o 
   6   4   3      390.25      371.40     23.46 o 
   7   4   3      209.16      211.87      5.97 o 
   8   4   3        0.28        2.14      1.83 o 
   9   4   3       18.64       27.20      6.41 o 
  10   4   3       26.20       35.50      8.47 o 
  11   4   3       16.27       12.64      3.83 o 
  12   4   3       55.55       46.72     17.32 o 
  13   4   3        0.63        3.90      3.20 o 
 -13   5   3        9.63        8.70      5.02 o 
 -12   5   3        0.41       -0.49      3.45 o 
 -11   5   3      200.53      211.88      8.82 o 
 -10   5   3       17.87       20.81      7.85 o 
  -9   5   3        0.31        3.49      2.12 o 
  -8   5   3       88.08       95.22      5.15 o 
  -7   5   3      791.76      803.42     16.04 o 
  -6   5   3        0.56        2.48      1.42 o 
  -5   5   3      188.52      164.85      5.27 o 
  -4   5   3        0.00        1.18      1.44 o 
  -3   5   3        0.20        2.47      1.30 o 
  -2   5   3       16.40       17.25      1.93 o 
  -1   5   3       26.85       28.58      2.76 o 
   0   5   3      129.47      131.33      3.77 o 
   1   5   3      199.44      174.97      4.64 o 
   2   5   3       18.18       18.51      3.88 o 
   3   5   3     3931.67     4005.54     83.58 o 
   4   5   3      412.26      421.75     12.05 o 
   5   5   3       70.33       57.30      5.37 o 
   6   5   3        3.51        6.36      1.82 o 
   7   5   3        0.56        3.26      1.38 o 
   8   5   3       50.24       59.30     11.76 o 
   9   5   3       17.89       23.34      5.31 o 
  10   5   3       12.42       15.15      3.92 o 
  11   5   3        3.39        4.17      2.92 o 
  12   5   3       17.89       17.74      6.03 o 
  13   5   3       12.95       16.64      9.18 o 
 -12   6   3       61.08       48.72     19.94 o 
 -11   6   3        8.50        7.48      3.62 o 
 -10   6   3        3.56        3.60      2.81 o 
  -9   6   3        1.75        3.78      5.32 o 
  -8   6   3        0.16        1.53      2.03 o 
  -7   6   3       83.03       92.51      6.15 o 
  -6   6   3       20.14       23.70      5.16 o 
  -5   6   3       15.74       18.31      3.77 o 
  -4   6   3        1.79        3.53      1.59 o 
  -3   6   3       42.08       45.58      7.92 o 
  -2   6   3        2.59        3.61      1.78 o 
  -1   6   3       89.05       74.59      3.55 o 
   0   6   3       39.49       45.32      6.86 o 
   1   6   3       11.41       11.84      2.66 o 
   2   6   3       80.86       74.51      3.77 o 
   3   6   3      184.35      176.84      6.38 o 
   4   6   3       17.88       18.62      3.30 o 
   5   6   3      398.88      411.06      9.65 o 
   6   6   3      356.82      365.46      9.22 o 
   7   6   3       20.23       20.64      4.22 o 
   8   6   3        3.60        2.88      2.08 o 
   9   6   3        0.00        3.54      1.70 o 
  10   6   3       11.87       11.39      3.59 o 
  11   6   3       21.21       19.56      5.90 o 
  12   6   3       11.76        8.69      6.36 o 
 -11   7   3        2.22        3.49      2.89 o 
 -10   7   3       45.16       34.85     12.75 o 
  -9   7   3        4.72        5.46      2.30 o 
  -8   7   3       32.78       44.26     11.40 o 
  -7   7   3       39.49       43.31      8.16 o 
  -6   7   3       29.86       36.78      7.18 o 
  -5   7   3        1.40        2.14      2.10 o 
  -4   7   3        9.81        6.74      1.74 o 
  -3   7   3        3.47        2.34      1.44 o 
  -2   7   3        2.49        2.78      1.63 o 
  -1   7   3        0.37        1.76      1.98 o 
   0   7   3       64.02       60.16      3.78 o 
   1   7   3       65.49       64.26      5.05 o 
   2   7   3      129.53      134.24      4.93 o 
   3   7   3       11.43       14.51      3.21 o 
   4   7   3       19.13       17.89      3.42 o 
   5   7   3      106.23      103.33      5.65 o 
   6   7   3        0.83        1.31      1.70 o 
   7   7   3       20.99       20.81      6.63 o 
   8   7   3        8.99        7.86      3.43 o 
   9   7   3       11.50       12.51      3.67 o 
  10   7   3        5.65        7.07      4.53 o 
  11   7   3        0.28        2.61      2.53 o 
  -9   8   3        4.06        4.96      2.46 o 
  -8   8   3        4.81        2.84      2.11 o 
  -7   8   3       24.87       22.95      6.28 o 
  -6   8   3       25.92       19.41      6.32 o 
  -5   8   3        2.38        0.91      1.95 o 
  -4   8   3      307.30      323.92      9.73 o 
  -3   8   3       43.99       42.08      8.25 o 
  -2   8   3      128.59      127.42      7.81 o 
  -1   8   3        4.50        3.25      2.18 o 
   0   8   3       66.94       75.65      4.82 o 
   1   8   3       79.12       75.63      7.81 o 
   2   8   3       13.32       13.77      3.57 o 
   3   8   3        8.28        7.64      2.34 o 
   4   8   3        0.21        1.12      2.35 o 
   5   8   3        7.18        8.03      2.49 o 
   6   8   3        1.74        3.78      1.38 o 
   7   8   3        0.01        1.11      2.48 o 
   8   8   3        1.92        3.55      2.61 o 
   9   8   3       31.79       21.16     14.43 o 
  -7   9   3        3.16        2.79      2.99 o 
  -6   9   3        3.06        4.17      2.14 o 
  -5   9   3        5.80        5.04      1.90 o 
  -4   9   3        8.55        7.73      3.24 o 
  -3   9   3       82.27       79.97      5.57 o 
  -2   9   3       24.39       19.52      6.75 o 
  -1   9   3       27.50       23.77      8.21 o 
   0   9   3        7.56        9.36      3.79 o 
   1   9   3        1.89        3.28      2.45 o 
   2   9   3       32.23       29.36      9.43 o 
   3   9   3        0.05        0.85      2.17 o 
   4   9   3       12.87       11.27      4.43 o 
   5   9   3        0.52        1.54      2.07 o 
   6   9   3        1.17        3.14      2.11 o 
   7   9   3       40.13       16.11     14.45 o 
  -3  10   3       20.52       12.19     10.34 o 
  -2  10   3      163.17      204.95     22.38 o 
  -1  10   3        9.22        8.87      7.67 o 
   0  10   3       85.09       94.14     10.35 o 
   1  10   3       23.24       17.48      8.38 o 
   2  10   3        6.40        8.11      4.79 o 
 -15   0   4       85.19       88.36     11.95 o 
 -14   0   4        6.81       10.42      5.54 o 
 -13   0   4        2.38        2.73      3.69 o 
 -12   0   4      183.86      184.90     13.93 o 
 -11   0   4      560.16      632.60     30.90 o 
 -10   0   4       15.54       18.85      5.26 o 
  -9   0   4      200.44      196.05      6.72 o 
  -8   0   4       46.31       31.91      3.87 o 
  -7   0   4      460.26      521.84     10.11 o 
  -6   0   4      180.07      135.77      3.94 o 
  -5   0   4     6303.68     7103.84     95.11 o 
  -4   0   4     1416.38     1456.14     27.82 o 
  -3   0   4      352.17      316.38      8.54 o 
  -1   0   4     3699.95     3985.06     43.23 o 
   0   0   4     1133.85     1058.05      7.62 o 
   1   0   4       45.81       39.36      1.05 o 
   2   0   4     2775.39     2829.83     42.03 o 
   3   0   4     1018.92     1036.58      8.41 o 
   4   0   4      133.84      158.63      3.24 o 
   5   0   4       12.95       12.48      1.50 o 
   6   0   4     1325.89     1256.32     12.15 o 
   7   0   4        3.34        2.28      1.15 o 
   8   0   4     1578.88     1589.39     26.76 o 
   9   0   4      118.19      117.61      6.79 o 
  10   0   4        4.24        3.94      2.20 o 
  11   0   4       48.85       47.09      5.37 o 
  12   0   4      122.26      135.62     12.30 o 
  13   0   4      320.60      365.19     25.89 o 
  14   0   4       60.77       80.81     40.20 o 
 -15   1   4        4.59        7.95      6.30 o 
 -14   1   4       70.95       60.48     21.19 o 
 -13   1   4      110.69      121.36     11.51 o 
 -12   1   4      285.90      301.67     13.35 o 
 -11   1   4      277.86      285.10      9.87 o 
 -10   1   4       59.43       59.59      6.84 o 
  -9   1   4      129.11      127.59      3.73 o 
  -8   1   4        3.66        6.25      1.68 o 
  -7   1   4        0.50        1.36      0.90 o 
  -6   1   4     3419.12     3416.76     34.34 o 
  -5   1   4        9.07       12.96      1.73 o 
  -4   1   4     1271.64     1194.49      9.80 o 
  -3   1   4      484.43      454.21      4.59 o 
  -1   1   4     4482.99     4839.81     26.00 o 
   0   1   4     7360.09     8132.63     24.67 o 
   1   1   4     3192.85     3209.05     43.89 o 
   2   1   4      846.86      965.70     17.36 o 
   3   1   4     1507.91     1660.82     24.19 o 
   4   1   4      563.97      504.11      5.54 o 
   5   1   4      804.14      838.37     13.93 o 
   6   1   4        1.01        0.99      0.69 o 
   7   1   4      978.22      950.86     17.62 o 
   8   1   4     1396.98     1413.34     20.31 o 
   9   1   4      130.97      118.78      4.25 o 
  10   1   4       72.64       74.16     18.47 o 
  11   1   4      192.48      200.32      7.21 o 
  12   1   4       90.65       91.06      5.79 o 
  13   1   4        0.02        3.57      3.31 o 
  14   1   4        0.24        3.17      3.91 o 
 -15   2   4       68.03       60.47      9.99 o 
 -14   2   4       47.65       46.73     17.65 o 
 -13   2   4        0.01        2.34      2.58 o 
 -12   2   4       87.99       84.63      6.18 o 
 -11   2   4        0.04        1.02      2.98 o 
 -10   2   4       71.27       68.54      4.16 o 
  -9   2   4      145.24      141.95      4.18 o 
  -8   2   4      202.93      192.27      5.40 o 
  -7   2   4      341.43      322.37      6.14 o 
  -6   2   4        1.79        4.39      0.75 o 
  -5   2   4     2326.94     2402.00     21.07 o 
  -4   2   4     1567.53     1571.67     11.04 o 
  -3   2   4     1174.58     1182.07     14.24 o 
  -2   2   4     2526.17     2895.21     21.15 o 
  -1   2   4     5249.87     5811.79     44.70 o 
   0   2   4     5372.25     5979.22     62.77 o 
   1   2   4      847.47      879.97      7.54 o 
   2   2   4       53.57       45.31      1.77 o 
   3   2   4     1762.68     1642.76     34.33 o 
   4   2   4        6.13        6.19      1.19 o 
   5   2   4      452.78      459.90      6.09 o 
   6   2   4     1742.35     1715.56     19.01 o 
   7   2   4     1009.29      890.10     15.31 o 
   8   2   4      386.61      352.12      8.44 o 
   9   2   4     1264.27     1240.45     17.88 o 
  10   2   4        1.35        0.87      2.85 o 
  11   2   4      372.95      386.58     12.35 o 
  12   2   4       13.57       15.52      4.52 o 
  13   2   4      102.49      105.83      7.78 o 
  14   2   4       40.45       26.08     17.14 o 
 -14   3   4        1.42        3.70      2.78 o 
 -13   3   4       92.59      102.16      7.93 o 
 -12   3   4       23.76       24.68      7.54 o 
 -11   3   4      164.84      180.63      5.93 o 
 -10   3   4       39.03       41.00      4.50 o 
  -9   3   4        0.60        1.16      1.27 o 
  -8   3   4        1.04        1.65      1.36 o 
  -7   3   4       66.56       67.31      6.26 o 
  -6   3   4      946.25      934.42     10.40 o 
  -5   3   4      569.71      597.66      9.86 o 
  -4   3   4       78.92       90.66      2.68 o 
  -3   3   4      557.04      564.31      7.65 o 
  -2   3   4     1759.49     1775.96     49.80 o 
  -1   3   4      414.38      420.74      5.62 o 
   0   3   4      273.83      252.51      3.58 o 
   1   3   4      121.23      118.80      2.39 o 
   2   3   4      328.58      327.00      5.12 o 
   3   3   4      694.35      669.00      8.13 o 
   4   3   4       82.81       77.26      2.05 o 
   5   3   4      536.15      514.03      9.68 o 
   6   3   4        7.13        5.30      1.41 o 
   7   3   4       98.37      115.08      3.27 o 
   8   3   4     1420.46     1350.30     29.11 o 
   9   3   4      129.62      117.74      6.92 o 
  10   3   4       24.00       22.33      5.29 o 
  11   3   4      149.36      146.92      9.31 o 
  12   3   4       89.62       88.47      7.42 o 
  13   3   4        0.84        3.76      2.68 o 
  14   3   4        3.57        3.07      3.43 o 
 -14   4   4       15.46        8.97      4.00 o 
 -13   4   4        4.10        3.59      3.11 o 
 -12   4   4       27.55       28.34     10.51 o 
 -11   4   4      114.40      105.81      5.82 o 
 -10   4   4       31.33       31.51      6.62 o 
  -9   4   4       26.29       29.92      5.25 o 
  -8   4   4      383.01      417.59     11.32 o 
  -7   4   4     1085.91     1073.12     13.24 o 
  -6   4   4      520.84      525.94     15.10 o 
  -5   4   4       93.74       90.43      3.82 o 
  -4   4   4      107.83      118.25      4.25 o 
  -3   4   4       99.23      103.63      2.18 o 
  -2   4   4      410.42      420.25      6.10 o 
  -1   4   4      749.82      779.75      9.59 o 
   0   4   4      124.78      111.94      2.67 o 
   1   4   4      110.58      124.54      2.82 o 
   2   4   4     2691.82     2657.69     39.01 o 
   3   4   4      306.40      293.84      4.96 o 
   4   4   4      121.56      124.18      3.46 o 
   5   4   4       11.14       10.53      2.10 o 
   6   4   4      652.40      676.09     11.06 o 
   7   4   4       27.49       36.50      3.70 o 
   8   4   4      129.01      122.93      5.14 o 
   9   4   4      181.06      164.21      8.05 o 
  10   4   4      114.38      123.29      6.79 o 
  11   4   4        7.91       10.29      3.83 o 
  12   4   4       84.10       83.34      7.57 o 
  13   4   4       16.96       14.76      5.48 o 
 -13   5   4       26.27       22.10     11.18 o 
 -12   5   4       44.63       39.48     13.71 o 
 -11   5   4       29.62       27.49      6.97 o 
 -10   5   4      568.59      615.34     14.64 o 
  -9   5   4      272.64      282.13      7.48 o 
  -8   5   4       25.20       33.58      6.63 o 
  -7   5   4       53.61       60.83     10.61 o 
  -6   5   4      143.93      145.60      5.03 o 
  -5   5   4       90.25       88.37      3.73 o 
  -4   5   4       68.74       74.76      3.12 o 
  -3   5   4      777.63      768.77     24.85 o 
  -2   5   4      253.64      288.38      5.37 o 
  -1   5   4       51.48       56.25      2.36 o 
   0   5   4      616.88      611.97      9.12 o 
   1   5   4     1914.92     1937.60     23.10 o 
   2   5   4      877.93      889.55     11.05 o 
   3   5   4     1076.08     1065.91      9.40 o 
   4   5   4      302.48      305.73      9.35 o 
   5   5   4      461.04      461.54      7.82 o 
   6   5   4       28.47       35.21      7.17 o 
   7   5   4        2.68        3.06      1.42 o 
   8   5   4      123.57      117.41      4.93 o 
   9   5   4       80.05       99.40     18.88 o 
  10   5   4       49.20       52.24     11.55 o 
  11   5   4       25.13       21.30      8.73 o 
  12   5   4      106.35      118.78      8.26 o 
 -12   6   4       41.35       22.68     13.65 o 
 -11   6   4      262.46      269.32     10.00 o 
 -10   6   4       26.04       34.62      7.88 o 
  -9   6   4      416.49      451.89     12.18 o 
  -8   6   4      373.91      399.68      9.89 o 
  -7   6   4        0.34        1.31      1.64 o 
  -6   6   4      115.89      119.63      5.18 o 
  -5   6   4      533.57      542.21     12.15 o 
  -4   6   4       69.29       73.16      4.35 o 
  -3   6   4       13.39       23.74      4.64 o 
  -2   6   4       77.46       72.16      4.66 o 
  -1   6   4      738.49      782.51      9.22 o 
   0   6   4        1.10        2.93      1.60 o 
   1   6   4       38.42       36.88      6.07 o 
   2   6   4      312.51      319.03      7.00 o 
   3   6   4     2052.57     2147.34     40.15 o 
   4   6   4        4.44        5.60      1.87 o 
   5   6   4     2111.10     2181.70     30.40 o 
   6   6   4        6.21        9.72      2.51 o 
   7   6   4        6.30        7.82      2.24 o 
   8   6   4       10.58       14.17      3.90 o 
   9   6   4        0.97        2.83      3.42 o 
  10   6   4       52.10       57.15     18.15 o 
  11   6   4       28.05       22.94      8.10 o 
  12   6   4       78.70       77.07     11.42 o 
 -11   7   4        0.01        2.37      1.83 o 
 -10   7   4      178.25      190.93      8.75 o 
  -9   7   4      255.57      272.22      9.28 o 
  -8   7   4      270.17      288.88      9.55 o 
  -7   7   4      153.69      163.70      5.90 o 
  -6   7   4       48.32       53.58     10.73 o 
  -5   7   4      219.32      203.92      5.95 o 
  -4   7   4       66.26       67.90      7.24 o 
  -3   7   4      243.50      251.16      9.90 o 
  -2   7   4       44.42       49.57      9.45 o 
  -1   7   4        9.52        9.26      2.19 o 
   0   7   4      267.35      271.54      6.53 o 
   1   7   4       64.34       66.27      4.24 o 
   2   7   4        9.70       13.63      3.14 o 
   3   7   4      256.54      269.08      7.69 o 
   4   7   4      772.38      781.19     18.38 o 
   5   7   4       45.69       46.64      7.47 o 
   6   7   4        0.38        2.22      1.97 o 
   7   7   4       55.00       54.00     14.38 o 
   8   7   4       67.64       60.95      8.16 o 
   9   7   4       19.33       14.69      6.23 o 
  10   7   4        0.82       -0.50      2.77 o 
  -9   8   4        2.96        3.51      3.47 o 
  -8   8   4      224.79      221.32     10.04 o 
  -7   8   4       13.20       10.81      4.82 o 
  -6   8   4        2.29        5.08      2.26 o 
  -5   8   4       66.79       69.52      8.34 o 
  -4   8   4       28.31       22.29      6.72 o 
  -3   8   4      116.36      126.62      5.49 o 
  -2   8   4       62.83       49.91     10.13 o 
  -1   8   4       20.32       23.76      5.86 o 
   0   8   4      130.82      133.03      6.46 o 
   1   8   4        0.02        2.18      1.80 o 
   2   8   4      218.16      230.95      6.98 o 
   3   8   4       96.76       97.95      6.31 o 
   4   8   4       32.58       31.31      6.59 o 
   5   8   4       76.48       77.50      6.17 o 
   6   8   4       70.06       65.08      4.85 o 
   7   8   4      103.48      107.09      6.12 o 
   8   8   4        1.58        3.64      2.10 o 
   9   8   4        0.05        0.18      2.53 o 
  -7   9   4       13.88       13.00      7.19 o 
  -6   9   4       15.87       10.06      3.99 o 
  -5   9   4        6.56        5.10      3.28 o 
  -4   9   4       22.50       19.84      6.78 o 
  -3   9   4      113.93      118.80      6.56 o 
  -2   9   4        4.08        3.76      2.20 o 
  -1   9   4       12.62       10.02      4.57 o 
   0   9   4        7.67       11.96      6.35 o 
   1   9   4      406.48      444.72     12.77 o 
   2   9   4      102.15      110.27      7.44 o 
   3   9   4       16.51       15.06      4.47 o 
   4   9   4       50.69       35.32     13.57 o 
   5   9   4      142.15      131.33      5.78 o 
   6   9   4       12.42        9.15      3.08 o 
   7   9   4        7.75        5.27      3.12 o 
  -2  10   4        0.11        4.14      5.71 o 
  -1  10   4       27.61       27.82     21.74 o 
   0  10   4      120.08      115.61     11.23 o 
   1  10   4       15.41       12.79      8.18 o 
   2  10   4       71.53       43.75     19.70 o 
 -15   1   5       15.81       13.35      8.80 o 
 -14   1   5        0.87        3.96      4.87 o 
 -13   1   5       26.64       28.05     10.29 o 
 -12   1   5       21.74       21.89      5.98 o 
 -11   1   5       72.69       66.59      7.88 o 
 -10   1   5       60.68       63.72      4.48 o 
  -9   1   5       66.52       60.07      3.28 o 
  -8   1   5       44.10       39.06      2.39 o 
  -7   1   5      342.44      325.25      9.26 o 
  -6   1   5      434.98      425.37      6.84 o 
  -5   1   5      347.49      366.58      5.22 o 
  -4   1   5      597.09      627.72      6.56 o 
  -3   1   5       24.53       27.30      1.18 o 
  -2   1   5     8728.67    10212.10     46.77 o 
  -1   1   5      224.77      212.06      2.40 o 
   0   1   5      163.62      174.16      2.15 o 
   1   1   5     2469.71     2848.77     25.99 o 
   2   1   5       37.77       34.63      1.14 o 
   3   1   5     3700.20     4400.15     43.56 o 
   4   1   5      109.00      145.51      2.50 o 
   5   1   5      100.45       93.29      1.64 o 
   6   1   5      929.21      938.32     18.85 o 
   7   1   5       18.98       20.73      3.23 o 
   8   1   5       34.81       30.74      5.75 o 
   9   1   5      120.55      119.21      4.53 o 
  10   1   5       14.80       16.97      4.05 o 
  11   1   5        4.49        4.15      1.71 o 
  12   1   5       12.90       10.99      5.23 o 
  13   1   5       60.56       53.03     20.05 o 
  14   1   5       14.02       15.29      6.00 o 
 -15   2   5       60.56       44.14     22.98 o 
 -14   2   5        3.71        5.56      3.25 o 
 -13   2   5        3.68        4.62      2.25 o 
 -12   2   5        5.35        3.10      2.13 o 
 -11   2   5       40.46       47.24      9.81 o 
 -10   2   5       14.01       15.28      3.31 o 
  -9   2   5        6.09        6.76      1.53 o 
  -8   2   5      195.25      188.28      5.06 o 
  -7   2   5       31.08       31.58      3.89 o 
  -6   2   5      690.62      606.89     19.69 o 
  -5   2   5      383.53      452.01      7.51 o 
  -4   2   5      806.52      827.43     11.62 o 
  -3   2   5       49.06       52.84      1.31 o 
  -2   2   5      245.32      214.03      2.83 o 
  -1   2   5     1078.00     1075.81     14.46 o 
   0   2   5      868.36      841.18      7.15 o 
   1   2   5      294.43      321.77      3.56 o 
   2   2   5     1816.09     1953.03     32.64 o 
   3   2   5     2529.85     2734.47     26.91 o 
   4   2   5     2767.38     3067.64     28.87 o 
   5   2   5       17.25       16.03      1.59 o 
   6   2   5      151.11      145.44      3.49 o 
   7   2   5        6.66       10.70      2.71 o 
   8   2   5       90.73       86.43      3.21 o 
   9   2   5       63.88       63.50      7.30 o 
  10   2   5        8.51       13.18      3.53 o 
  11   2   5      133.41      149.30      9.57 o 
  12   2   5        3.42        4.20      2.53 o 
  13   2   5      214.06      221.97      9.91 o 
  14   2   5        0.95        2.01      3.57 o 
 -14   3   5       15.95       11.22      5.31 o 
 -13   3   5        0.14       -0.83      2.24 o 
 -12   3   5       18.29       16.62      4.75 o 
 -11   3   5        7.85        5.36      2.44 o 
 -10   3   5       50.25       54.96      9.89 o 
  -9   3   5       10.17       13.06      2.73 o 
  -8   3   5       53.39       56.94      5.11 o 
  -7   3   5     1881.67     1970.15     21.00 o 
  -6   3   5     1124.29     1133.92     11.81 o 
  -5   3   5      166.97      157.18      4.20 o 
  -4   3   5        0.42        0.47      1.58 o 
  -3   3   5      106.93      130.75      2.58 o 
  -2   3   5       19.94       21.25      3.17 o 
  -1   3   5      108.75       94.06      3.05 o 
   0   3   5        1.24        2.13      0.89 o 
   1   3   5     1731.52     1869.31     17.63 o 
   2   3   5      249.17      286.31      4.52 o 
   3   3   5       72.99       69.38      1.88 o 
   4   3   5      310.78      313.72      4.84 o 
   5   3   5       87.70       91.44      3.06 o 
   6   3   5      766.04      709.98      8.81 o 
   7   3   5       56.80       44.97      3.30 o 
   8   3   5        5.84        7.89      2.32 o 
   9   3   5       16.57       19.88      5.06 o 
  10   3   5      186.83      190.81      7.70 o 
  11   3   5       46.31       50.31     10.48 o 
  12   3   5       91.93       93.72     10.43 o 
  13   3   5      100.89      105.38      6.95 o 
  14   3   5       96.37       82.54     10.21 o 
 -14   4   5      111.27      103.92      8.26 o 
 -13   4   5       52.59       42.98     17.66 o 
 -12   4   5       61.38       65.96      9.41 o 
 -11   4   5        9.87       13.03      3.82 o 
 -10   4   5       65.83       73.79      5.97 o 
  -9   4   5       29.63       38.55      8.13 o 
  -8   4   5        2.73        5.29      1.68 o 
  -7   4   5      605.90      597.52      9.39 o 
  -6   4   5      203.22      194.41      6.07 o 
  -5   4   5      179.51      179.66      5.43 o 
  -4   4   5      220.33      208.13      5.57 o 
  -3   4   5      142.53      160.83      2.73 o 
  -2   4   5      526.51      551.27      7.64 o 
  -1   4   5      232.16      222.65      3.82 o 
   0   4   5        4.01        8.48      1.70 o 
   1   4   5      392.07      375.67      5.92 o 
   2   4   5      695.60      701.77      7.44 o 
   3   4   5        3.15        5.78      1.15 o 
   4   4   5      139.99      132.05      4.26 o 
   5   4   5       25.93       26.36      4.55 o 
   6   4   5        0.19        0.74      1.31 o 
   7   4   5        0.49        0.90      2.18 o 
   8   4   5       33.90       31.26      7.17 o 
   9   4   5       38.92       40.01      7.51 o 
  10   4   5       11.39       12.50      4.14 o 
  11   4   5       31.58       30.36      6.87 o 
  12   4   5        5.77        8.95      5.51 o 
  13   4   5       25.31       20.17      9.86 o 
 -13   5   5       92.41       61.29     32.43 o 
 -12   5   5        0.14        3.22      1.79 o 
 -11   5   5       18.15       17.66      6.04 o 
 -10   5   5       15.42       17.91      4.22 o 
  -9   5   5        1.32        2.95      1.48 o 
  -8   5   5       22.18       19.54      4.13 o 
  -7   5   5       21.28       18.31      4.08 o 
  -6   5   5       12.71       11.83      2.37 o 
  -5   5   5        9.83        8.14      2.01 o 
  -4   5   5       74.80       79.30      4.18 o 
  -3   5   5      341.25      345.01      7.48 o 
  -2   5   5      584.98      603.97     15.81 o 
  -1   5   5        0.01        1.63      1.53 o 
   0   5   5        9.39       10.20      2.12 o 
   1   5   5      603.81      600.89      8.81 o 
   2   5   5       38.16       43.03      3.61 o 
   3   5   5       63.69       64.88      2.82 o 
   4   5   5        1.19        2.52      1.56 o 
   5   5   5      425.02      409.73      9.10 o 
   6   5   5        5.59        6.69      1.97 o 
   7   5   5       49.42       58.16      6.07 o 
   8   5   5        8.73        7.81      2.66 o 
   9   5   5      152.02      157.73      7.03 o 
  10   5   5        0.43        1.38      2.55 o 
  11   5   5        0.18        2.74      3.43 o 
  12   5   5       11.98       13.10      4.77 o 
 -12   6   5        5.72        4.82      3.65 o 
 -11   6   5       27.87       20.71      8.56 o 
 -10   6   5        3.58        4.42      2.39 o 
  -9   6   5       10.54       11.22      3.08 o 
  -8   6   5       23.10       24.17      6.17 o 
  -7   6   5       22.47       28.21      5.35 o 
  -6   6   5        1.26        3.84      1.76 o 
  -5   6   5      107.63      100.12      6.18 o 
  -4   6   5       48.87       60.48      9.91 o 
  -3   6   5       59.66       53.43      8.82 o 
  -2   6   5       94.17       76.58      4.03 o 
  -1   6   5      229.96      231.19      5.91 o 
   0   6   5      457.52      425.27      7.33 o 
   1   6   5        2.92        4.06      1.55 o 
   2   6   5       32.80       28.42      5.41 o 
   3   6   5       52.67       55.06     10.33 o 
   4   6   5      395.94      389.39      8.93 o 
   5   6   5        0.01        1.12      2.21 o 
   6   6   5       67.98       71.58      3.89 o 
   7   6   5       23.14       29.47      6.65 o 
   8   6   5       86.54       80.19      6.29 o 
   9   6   5       45.50       52.12     19.51 o 
  10   6   5        8.82       15.17      5.33 o 
  11   6   5       36.20       27.51     11.44 o 
 -11   7   5       32.33       18.16     13.51 o 
 -10   7   5       20.22       16.24      5.07 o 
  -9   7   5       13.98       12.28      3.37 o 
  -8   7   5        2.08        2.62      2.36 o 
  -7   7   5      136.15      143.61      6.65 o 
  -6   7   5       42.03       49.51     10.02 o 
  -5   7   5       45.18       43.56     10.39 o 
  -4   7   5        6.29        6.77      2.04 o 
  -3   7   5        3.82        4.82      1.91 o 
  -2   7   5       12.09       13.80      3.62 o 
  -1   7   5       35.80       30.40      7.27 o 
   0   7   5       22.15       16.25      3.46 o 
   1   7   5       58.16       53.43      6.44 o 
   2   7   5      101.51      101.72      5.13 o 
   3   7   5      277.62      273.30      7.55 o 
   4   7   5      136.35      135.31      5.50 o 
   5   7   5        2.24        3.04      1.42 o 
   6   7   5        1.29        2.69      1.95 o 
   7   7   5       80.82       88.35      6.55 o 
   8   7   5       54.91       55.43     13.52 o 
   9   7   5        0.15        1.72      3.63 o 
  10   7   5       10.92        4.40      3.17 o 
  -9   8   5      272.73      261.79     15.47 o 
  -8   8   5       20.18       13.41      5.06 o 
  -7   8   5       60.86       52.57     18.90 o 
  -6   8   5       83.41       75.22      6.82 o 
  -5   8   5        0.65        2.82      1.72 o 
  -4   8   5        2.67        2.26      1.67 o 
  -3   8   5      126.51      131.14      6.52 o 
  -2   8   5        1.64        2.43      1.71 o 
  -1   8   5        5.87        3.39      2.50 o 
   0   8   5       13.10       11.75      4.68 o 
   1   8   5       14.35       14.31      3.64 o 
   2   8   5      207.81      210.86      7.13 o 
   3   8   5       34.88       38.49      8.94 o 
   4   8   5       21.54       24.99      5.02 o 
   5   8   5       23.58       20.20      6.97 o 
   6   8   5        3.77        4.14      2.24 o 
   7   8   5       31.49       24.44      8.80 o 
   8   8   5        0.21        2.78      1.84 o 
   9   8   5       11.85        8.75      5.36 o 
  -7   9   5        5.23        3.69      3.28 o 
  -6   9   5       17.67       16.30      5.43 o 
  -5   9   5       19.44       18.02      7.03 o 
  -4   9   5       31.78       28.78      8.26 o 
  -3   9   5       46.76       43.87      8.93 o 
  -2   9   5       14.70       14.45      8.08 o 
  -1   9   5        0.65        4.37      3.09 o 
   0   9   5       71.24       64.06      7.00 o 
   1   9   5       68.58       57.71      8.06 o 
   2   9   5       29.04       28.29      6.32 o 
   3   9   5      167.19      173.64      8.45 o 
   4   9   5       56.79       57.83      7.70 o 
   5   9   5       61.90       36.19     13.24 o 
   6   9   5        0.01        1.78      2.17 o 
   7   9   5       11.89        5.67      4.00 o 
  -2  10   5       16.17       12.84     15.95 o 
  -1  10   5        5.54        4.37      4.92 o 
   0  10   5      183.03      193.66     14.89 o 
   1  10   5       15.68        9.75      5.79 o 
 -15   0   6       22.31       21.72     20.07 o 
 -14   0   6      227.29      213.75     30.08 o 
 -13   0   6       11.71        9.19      9.26 o 
 -12   0   6       53.92       54.96     15.29 o 
 -11   0   6      104.55      107.18      6.53 o 
 -10   0   6      267.79      259.53      7.75 o 
  -9   0   6        0.01        1.57      1.55 o 
  -8   0   6      596.15      644.46     10.66 o 
  -7   0   6        8.58       16.55      4.13 o 
  -6   0   6     2231.82     2243.61     18.84 o 
  -5   0   6     2188.59     2256.07     18.77 o 
  -4   0   6     5455.00     6302.92    102.85 o 
  -3   0   6     2879.74     3164.52     79.52 o 
  -2   0   6       11.77       10.32      1.31 o 
  -1   0   6       52.43       85.17      1.96 o 
   0   0   6     1573.19     1773.38     24.24 o 
   1   0   6      312.78      474.36      6.51 o 
   2   0   6        0.12        0.34      0.23 o 
   3   0   6        1.51        5.82      5.99 o 
   4   0   6       69.23       51.38      3.42 o 
   5   0   6      749.82      524.50    114.62 o 
   6   0   6     1383.12     1191.86    125.84 o 
   7   0   6       68.58       64.20      5.15 o 
   8   0   6      276.49      271.42     11.24 o 
   9   0   6      264.45      261.82     10.88 o 
  10   0   6        0.33        1.32      1.88 o 
  11   0   6       46.44       54.09      6.33 o 
  12   0   6      118.74      123.94     12.11 o 
  13   0   6        3.73        2.37      4.75 o 
  14   0   6       70.84       54.54     35.67 o 
 -15   1   6       51.67       32.89     18.03 o 
 -14   1   6       33.04       32.16     12.87 o 
 -13   1   6      152.56      163.58     11.01 o 
 -12   1   6       96.64      108.12     10.22 o 
 -11   1   6       39.61       40.45      6.60 o 
 -10   1   6        0.02        1.03      1.30 o 
  -9   1   6      612.99      661.84     10.24 o 
  -8   1   6      402.70      424.00      8.55 o 
  -7   1   6        1.78       11.26      2.46 o 
  -6   1   6     1929.54     2074.54     17.09 o 
  -5   1   6     1020.11     1046.06      9.39 o 
  -4   1   6      136.25      110.66      2.14 o 
  -3   1   6     1856.89     2035.34     21.18 o 
  -2   1   6     2511.68     2796.94     17.68 o 
  -1   1   6     6226.67     6575.23     55.66 o 
   0   1   6      464.36      494.10      4.43 o 
   1   1   6       25.65       43.27      1.81 o 
   2   1   6     2176.12     2156.22     22.12 o 
   3   1   6      223.40      205.16      3.58 o 
   4   1   6     2110.62     2100.18     21.90 o 
   5   1   6        1.47        2.34      0.63 o 
   6   1   6      713.40      688.51     22.18 o 
   7   1   6        8.04        8.78      2.32 o 
   8   1   6      110.82      107.62      3.87 o 
   9   1   6     1414.29     1440.84     19.00 o 
  10   1   6      100.24      108.63      5.98 o 
  11   1   6       65.15       63.03     15.21 o 
  12   1   6      122.75      117.57      6.09 o 
  13   1   6      239.66      244.72     12.96 o 
  14   1   6        0.21       -0.26      3.19 o 
 -15   2   6       21.02       11.52      8.47 o 
 -14   2   6       40.24       32.54     10.52 o 
 -13   2   6       25.39       24.07      9.70 o 
 -12   2   6       42.54       41.21     12.51 o 
 -11   2   6      208.14      219.23      5.36 o 
 -10   2   6        0.16        1.78      1.39 o 
  -9   2   6      303.04      299.04      7.19 o 
  -8   2   6      196.02      191.34      5.87 o 
  -7   2   6     2191.53     2329.82     24.80 o 
  -6   2   6     1166.20     1215.71     18.65 o 
  -5   2   6      130.13      124.56      3.24 o 
  -4   2   6     4629.12     5118.80     38.66 o 
  -3   2   6        2.70        6.98      1.28 o 
  -2   2   6     1587.91     1573.15      6.92 o 
  -1   2   6     2993.94     3680.73     35.63 o 
   0   2   6      218.71      191.58      3.70 o 
   1   2   6      588.62      527.23      5.12 o 
   2   2   6       35.16       27.91      1.12 o 
   3   2   6      533.91      594.68      6.90 o 
   4   2   6     1347.53     1399.68     14.47 o 
   5   2   6      857.18      834.67      7.39 o 
   6   2   6      491.04      473.12      9.64 o 
   7   2   6     1534.63     1513.01     21.94 o 
   8   2   6     1458.93     1378.99     20.05 o 
   9   2   6       36.62       45.52      9.14 o 
  10   2   6      276.45      274.00     11.06 o 
  11   2   6      378.24      382.57     34.52 o 
  12   2   6      380.85      420.83     16.26 o 
  13   2   6        8.25       11.63      4.01 o 
  14   2   6       71.77       56.63     28.78 o 
 -15   3   6       23.16        8.15     16.55 o 
 -14   3   6        3.64        4.05      4.66 o 
 -13   3   6        0.37       -0.61      3.23 o 
 -12   3   6       31.70       37.01      9.95 o 
 -11   3   6       21.57       24.45      5.22 o 
 -10   3   6       17.80       16.79      3.36 o 
  -9   3   6       78.17       79.20      6.33 o 
  -8   3   6      824.65      829.50     12.49 o 
  -7   3   6      786.57      787.18     17.27 o 
  -6   3   6       18.09       20.58      3.69 o 
  -5   3   6      242.65      251.67      5.39 o 
  -4   3   6     1006.82      962.19     47.21 o 
  -3   3   6      371.48      421.19      5.61 o 
  -2   3   6        0.88        2.39      0.78 o 
  -1   3   6     3276.78     3672.82     44.59 o 
   0   3   6      872.38      863.23     13.84 o 
   1   3   6      280.13      279.14      4.39 o 
   2   3   6        0.66        4.45      1.02 o 
   3   3   6        9.64        9.66      1.87 o 
   4   3   6      595.24      695.55      8.61 o 
   5   3   6     1051.64     1134.88     20.44 o 
   6   3   6      531.29      550.62      7.19 o 
   7   3   6      121.61      120.58      4.33 o 
   8   3   6       21.45       32.60      7.62 o 
   9   3   6      539.09      531.13     16.04 o 
  10   3   6      260.63      276.83     10.08 o 
  11   3   6       74.60       84.30     15.67 o 
  12   3   6        1.04        4.55      3.13 o 
  13   3   6      439.22      472.17     17.96 o 
  14   3   6        0.01        2.03      3.03 o 
 -14   4   6      202.22      182.69     11.58 o 
 -13   4   6        6.94        7.00      3.69 o 
 -12   4   6       30.08       30.58      8.49 o 
 -11   4   6       26.88       26.95      5.68 o 
 -10   4   6       46.97       55.20      9.23 o 
  -9   4   6      200.78      208.80      6.26 o 
  -8   4   6       71.33       73.58      6.90 o 
  -7   4   6       20.36       24.86      5.45 o 
  -6   4   6       19.85       28.08      5.32 o 
  -5   4   6      390.09      376.97     11.19 o 
  -4   4   6      401.88      405.52      7.85 o 
  -3   4   6      119.52      106.57      2.37 o 
  -2   4   6      277.23      271.29      4.58 o 
  -1   4   6      357.28      328.33      5.31 o 
   0   4   6      399.44      355.98      5.70 o 
   1   4   6     1409.67     1440.46     17.94 o 
   2   4   6        8.76       10.25      1.87 o 
   3   4   6       38.22       37.65      2.26 o 
   4   4   6      835.56      809.08     13.29 o 
   5   4   6      712.76      706.89     10.44 o 
   6   4   6       10.95       12.82      2.96 o 
   7   4   6       44.38       55.15      7.73 o 
   8   4   6      247.04      248.17      7.60 o 
   9   4   6       85.26       99.13     19.27 o 
  10   4   6      183.53      186.91     11.39 o 
  11   4   6        0.21        3.05      3.23 o 
  12   4   6       18.14       18.06      8.40 o 
  13   4   6       54.59       37.01     15.92 o 
 -13   5   6       64.54       63.63      7.21 o 
 -12   5   6      254.09      231.66     39.28 o 
 -11   5   6      272.47      287.87     11.72 o 
 -10   5   6       65.90       58.80     10.20 o 
  -9   5   6      327.44      356.82     11.02 o 
  -8   5   6      156.38      162.50      5.06 o 
  -7   5   6       19.97       25.44      5.24 o 
  -6   5   6       42.35       49.81      9.82 o 
  -5   5   6      656.59      653.77     19.68 o 
  -4   5   6       17.59       14.11      2.69 o 
  -3   5   6       16.83       27.11      5.07 o 
  -2   5   6     1002.74      931.60     13.75 o 
  -1   5   6      454.26      420.65     10.30 o 
   0   5   6       78.94       69.02      2.70 o 
   1   5   6      633.33      581.15      9.80 o 
   2   5   6     1317.79     1307.84     16.71 o 
   3   5   6      296.00      284.22      5.74 o 
   4   5   6      126.17      127.83      3.90 o 
   5   5   6      141.93      137.68      4.48 o 
   6   5   6      206.08      207.60      5.18 o 
   7   5   6      275.65      276.90      8.36 o 
   8   5   6        7.43        4.92      1.58 o 
   9   5   6      100.47       92.69      5.82 o 
  10   5   6      211.47      215.59     10.66 o 
  11   5   6      152.91      152.28      8.57 o 
  12   5   6       74.76       58.41     17.91 o 
 -12   6   6        0.55        2.44      2.72 o 
 -11   6   6      207.16      223.30      9.24 o 
 -10   6   6      486.32      499.26     14.74 o 
  -9   6   6       14.01       16.34      4.39 o 
  -8   6   6      150.79      166.80      7.07 o 
  -7   6   6       76.42       80.97      5.74 o 
  -6   6   6       39.36       39.11      6.62 o 
  -5   6   6       48.80       51.51     11.40 o 
  -4   6   6      166.37      159.51      8.70 o 
  -3   6   6      895.72      887.30     12.19 o 
  -2   6   6      132.69      117.91      4.16 o 
  -1   6   6     1346.78     1337.03     17.35 o 
   0   6   6       22.58       28.27      5.32 o 
   1   6   6       66.70       71.79      3.97 o 
   2   6   6      518.56      525.92      7.69 o 
   3   6   6      412.95      411.18      8.71 o 
   4   6   6      211.90      207.59      6.04 o 
   5   6   6       54.74       49.04      4.76 o 
   6   6   6       39.91       44.79      4.70 o 
   7   6   6       52.04       54.85     12.37 o 
   8   6   6      170.77      177.69      7.80 o 
   9   6   6        3.01        5.03      3.77 o 
  10   6   6       37.32       31.69     12.30 o 
  11   6   6       46.84       41.56     16.69 o 
 -11   7   6        0.01        0.83      4.00 o 
 -10   7   6      142.41      149.46     11.80 o 
  -9   7   6       91.59       89.51      6.54 o 
  -8   7   6       11.91       11.94      3.92 o 
  -7   7   6        0.73        1.03      2.37 o 
  -6   7   6        0.81        4.52      2.12 o 
  -5   7   6      168.24      173.44      6.02 o 
  -4   7   6      130.90      133.57      5.78 o 
  -3   7   6       38.75       38.27      7.43 o 
  -2   7   6      185.18      186.54      6.06 o 
  -1   7   6       41.98       51.18      5.58 o 
   0   7   6        0.74        2.31      1.44 o 
   1   7   6      122.60      120.80      3.94 o 
   2   7   6       40.83       44.60      8.46 o 
   3   7   6       48.85       51.12      9.43 o 
   4   7   6       71.71       66.68      5.26 o 
   5   7   6       57.34       59.08      4.80 o 
   6   7   6        0.28        4.92      2.25 o 
   7   7   6       19.58       25.18      7.21 o 
   8   7   6        0.01        3.63      2.24 o 
   9   7   6       61.44       64.80      8.98 o 
  10   7   6       47.43       32.77     16.90 o 
  -9   8   6        0.54        2.51      2.17 o 
  -8   8   6        0.00        3.24      2.48 o 
  -7   8   6       21.07       19.81      7.01 o 
  -6   8   6       17.84       13.64      4.84 o 
  -5   8   6       99.16       97.36      8.56 o 
  -4   8   6       22.55       24.52      4.97 o 
  -3   8   6      430.48      466.77     13.93 o 
  -2   8   6        1.12        3.94      1.64 o 
  -1   8   6        0.03        3.25      1.57 o 
   0   8   6      238.41      239.91      8.34 o 
   1   8   6       93.48       98.75      5.55 o 
   2   8   6       36.34       45.36      6.57 o 
   3   8   6      214.60      219.06      7.75 o 
   4   8   6       85.22       81.71      6.53 o 
   5   8   6       53.64       49.49      7.03 o 
   6   8   6       17.86       13.49      4.35 o 
   7   8   6       35.53       30.69     10.45 o 
   8   8   6      101.53       87.73     11.62 o 
  -7   9   6       12.86        7.91      7.92 o 
  -6   9   6        3.90        4.37      2.42 o 
  -5   9   6        5.30        5.60      2.97 o 
  -4   9   6       65.53       64.36      6.99 o 
  -3   9   6        5.88        2.85      2.60 o 
  -2   9   6      180.00      174.55      9.22 o 
  -1   9   6       82.84       81.07      7.15 o 
   0   9   6        6.93        8.38      3.34 o 
   1   9   6       38.46       40.23     12.93 o 
   2   9   6       88.21       87.18     10.86 o 
   3   9   6       93.01       94.37      7.89 o 
   4   9   6       85.75       95.34     11.04 o 
   5   9   6       40.42       37.32     16.37 o 
   6   9   6      264.30      262.94     16.40 o 
  -1  10   6       17.18       10.05     12.63 o 
   0  10   6       21.85       12.08      9.17 o 
   1  10   6       48.37       37.17     29.10 o 
 -15   1   7       54.58       37.77     20.33 o 
 -14   1   7       17.14       22.09      8.27 o 
 -13   1   7        0.06        2.98      3.07 o 
 -12   1   7       16.82       11.74      5.63 o 
 -11   1   7       11.80        7.73      3.70 o 
 -10   1   7        2.19        3.17      1.26 o 
  -9   1   7      206.97      197.38      5.24 o 
  -8   1   7      465.69      481.13      8.30 o 
  -7   1   7      430.49      435.46      7.52 o 
  -6   1   7      515.64      518.42     11.97 o 
  -5   1   7      207.13      202.49      3.56 o 
  -4   1   7        1.73        6.65      1.28 o 
  -3   1   7     2868.35     3229.28     39.29 o 
  -2   1   7      125.11      104.09      1.87 o 
  -1   1   7      722.04      692.15     11.15 o 
   0   1   7      122.82      119.52      1.83 o 
   1   1   7      335.42      321.44      3.58 o 
   2   1   7       93.88       99.55      1.82 o 
   3   1   7        9.97        7.16      0.93 o 
   4   1   7     1494.61     1606.64     14.41 o 
   5   1   7      276.56      284.34      4.91 o 
   6   1   7      399.22      377.80      6.80 o 
   7   1   7        1.24        1.63      1.10 o 
   8   1   7     1055.62     1090.83     14.44 o 
   9   1   7      115.24      110.70      4.60 o 
  10   1   7       25.08       27.01      7.02 o 
  11   1   7        6.51        5.17      1.76 o 
  12   1   7      104.61      110.81      7.12 o 
  13   1   7        2.43        3.75      4.62 o 
  14   1   7        0.09        1.34      2.70 o 
 -15   2   7        0.80        2.23      2.82 o 
 -14   2   7       16.57       14.16      6.57 o 
 -13   2   7      127.64      131.52     12.77 o 
 -12   2   7        2.26        4.98      2.43 o 
 -11   2   7        5.38        4.67      2.02 o 
 -10   2   7      125.36      127.56      5.06 o 
  -9   2   7       15.04       13.81      3.45 o 
  -8   2   7       62.19       52.80      3.55 o 
  -7   2   7      484.03      473.90      8.63 o 
  -6   2   7       25.45       23.97      5.54 o 
  -5   2   7       15.07       14.06      1.56 o 
  -4   2   7      658.56      641.80      8.08 o 
  -3   2   7      173.74      182.16      2.70 o 
  -2   2   7      122.80      136.30      2.70 o 
  -1   2   7      464.09      451.94      4.75 o 
   0   2   7     2340.01     2449.07     19.76 o 
   1   2   7     2717.93     3127.77     30.78 o 
   2   2   7      147.14      140.43      2.55 o 
   3   2   7      154.63      168.41      3.00 o 
   4   2   7      555.78      578.19     10.49 o 
   5   2   7      471.30      490.30     10.34 o 
   6   2   7     1017.07     1024.44     11.40 o 
   7   2   7        7.95        8.22      2.25 o 
   8   2   7      177.83      181.34      6.11 o 
   9   2   7       62.06       65.85     12.93 o 
  10   2   7       72.38       70.30     12.23 o 
  11   2   7        4.86        8.19      3.06 o 
  12   2   7        5.46        5.99      3.69 o 
  13   2   7       32.22       30.29      9.22 o 
  14   2   7        0.15        4.73      5.02 o 
 -15   3   7       27.52       12.90     16.85 o 
 -14   3   7      137.70      136.75      9.69 o 
 -13   3   7        0.71        1.55      2.29 o 
 -12   3   7      245.80      240.97      9.82 o 
 -11   3   7       34.67       30.76      6.51 o 
 -10   3   7      145.66      155.82      5.03 o 
  -9   3   7        3.27        3.26      2.04 o 
  -8   3   7       14.94       25.51      6.21 o 
  -7   3   7       94.65       89.12      4.06 o 
  -6   3   7       10.63       14.61      2.75 o 
  -5   3   7        4.69        2.20      1.05 o 
  -4   3   7       23.59       33.47      2.79 o 
  -3   3   7       67.09       80.80      1.95 o 
  -2   3   7      158.58      175.21      3.26 o 
  -1   3   7     3386.68     3659.09     23.55 o 
   0   3   7      162.50      157.83      3.12 o 
   1   3   7       43.17       48.28      1.60 o 
   2   3   7      485.91      556.47      6.95 o 
   3   3   7      622.95      619.22      7.85 o 
   4   3   7      309.99      281.68      4.61 o 
   5   3   7      282.26      260.74      5.30 o 
   6   3   7      376.91      315.59      6.86 o 
   7   3   7        1.85        1.29      1.29 o 
   8   3   7       36.70       25.39      5.10 o 
   9   3   7       81.62       84.04     17.87 o 
  10   3   7        0.39        0.96      2.94 o 
  11   3   7        0.77        2.25      2.74 o 
  12   3   7      147.03      165.41     11.33 o 
  13   3   7      203.07      213.70     10.79 o 
  14   3   7       87.03       57.97     18.74 o 
 -14   4   7       31.94       22.27      9.03 o 
 -13   4   7      126.20      125.94      8.95 o 
 -12   4   7       20.19       19.20      7.52 o 
 -11   4   7       33.78       32.08      7.11 o 
 -10   4   7        1.48        2.07      1.57 o 
  -9   4   7       34.64       34.97      6.68 o 
  -8   4   7      272.76      264.96      6.85 o 
  -7   4   7        1.89        3.83      1.39 o 
  -6   4   7        1.46        2.73      1.23 o 
  -5   4   7       39.63       43.88      4.61 o 
  -4   4   7       11.02        8.58      2.01 o 
  -3   4   7      186.80      175.45      3.05 o 
  -2   4   7       98.35       92.87      2.45 o 
  -1   4   7       20.47       22.85      2.37 o 
   0   4   7        0.42        0.53      1.18 o 
   1   4   7      367.64      362.50      5.80 o 
   2   4   7     1284.20     1262.19     10.25 o 
   3   4   7       22.15       20.96      3.97 o 
   4   4   7     1033.45      958.63     13.68 o 
   5   4   7      133.39      117.21      2.89 o 
   6   4   7      216.47      178.79      6.02 o 
   7   4   7        4.43        4.21      1.96 o 
   8   4   7       28.40       36.85      7.83 o 
   9   4   7        2.57        3.61      2.04 o 
  10   4   7        1.19        1.38      2.20 o 
  11   4   7        2.69        4.22      2.42 o 
  12   4   7        2.15        2.19      3.27 o 
  13   4   7       20.43       15.56      6.45 o 
 -13   5   7        0.59        1.22      1.67 o 
 -12   5   7       26.86       23.71      7.63 o 
 -11   5   7        0.35        2.41      2.74 o 
 -10   5   7       15.28       12.71      3.08 o 
  -9   5   7       17.78       25.40      5.66 o 
  -8   5   7      188.46      187.95      6.77 o 
  -7   5   7      105.21      100.24      6.12 o 
  -6   5   7        6.06        6.96      1.86 o 
  -5   5   7        2.87        3.89      1.53 o 
  -4   5   7        0.63        2.78      1.43 o 
  -3   5   7       27.85       44.59      6.31 o 
  -2   5   7      352.31      319.01      6.30 o 
  -1   5   7      231.48      201.94      4.80 o 
   0   5   7        3.12        5.29      1.39 o 
   1   5   7     2061.55     2083.38     46.23 o 
   2   5   7       34.83       37.36      6.25 o 
   3   5   7     1725.00     1678.73     29.76 o 
   4   5   7     1413.46     1394.44     20.01 o 
   5   5   7       12.59       10.10      2.79 o 
   6   5   7        2.69        1.81      1.08 o 
   7   5   7        2.95        6.62      2.56 o 
   8   5   7       20.58       28.03      6.73 o 
   9   5   7       15.13       16.90      5.47 o 
  10   5   7       68.18       61.56     19.25 o 
  11   5   7       21.98       18.43      5.91 o 
  12   5   7       51.97       49.00      8.27 o 
 -12   6   7        7.90        5.86      4.02 o 
 -11   6   7       17.15       10.86      5.71 o 
 -10   6   7        3.04        4.40      2.15 o 
  -9   6   7      227.25      239.16      8.08 o 
  -8   6   7        5.88        9.58      2.63 o 
  -7   6   7       21.08       23.30      5.02 o 
  -6   6   7        9.05        9.81      2.56 o 
  -5   6   7       28.60       24.41      5.72 o 
  -4   6   7       35.04       34.58      8.18 o 
  -3   6   7       96.12       85.38      4.06 o 
  -2   6   7        0.13        2.47      1.67 o 
  -1   6   7       12.16        8.04      1.90 o 
   0   6   7       76.53       68.84      3.80 o 
   1   6   7     1238.31     1267.40     24.45 o 
   2   6   7      221.85      213.98      4.91 o 
   3   6   7       87.98       89.48      4.28 o 
   4   6   7      140.94      131.96      5.05 o 
   5   6   7       83.38       80.77      4.33 o 
   6   6   7        2.44        2.40      1.43 o 
   7   6   7       10.28       11.26      2.81 o 
   8   6   7        0.66        4.43      2.64 o 
   9   6   7        0.49        5.65      3.12 o 
  10   6   7       12.38        8.48      5.62 o 
  11   6   7        0.13        0.99      2.18 o 
 -11   7   7        0.26        0.38      4.00 o 
 -10   7   7        4.33        5.39      3.13 o 
  -9   7   7        5.09        2.06      2.45 o 
  -8   7   7        7.61        9.33      3.40 o 
  -7   7   7       12.23       13.01      3.31 o 
  -6   7   7       82.29       85.33      4.89 o 
  -5   7   7       47.57       51.76     11.23 o 
  -4   7   7        6.47        8.25      2.35 o 
  -3   7   7       23.96       26.74      6.01 o 
  -2   7   7      127.38      117.73      5.77 o 
  -1   7   7      113.50      111.85      5.04 o 
   0   7   7       42.07       44.42      3.66 o 
   1   7   7      215.70      229.50      6.56 o 
   2   7   7      103.62      103.61      4.81 o 
   3   7   7      107.35      107.34      5.17 o 
   4   7   7       16.51       14.38      3.84 o 
   5   7   7       15.44       15.68      3.55 o 
   6   7   7        4.43        5.21      2.65 o 
   7   7   7       22.33       18.97      4.59 o 
   8   7   7        9.06        7.72      6.41 o 
   9   7   7        2.69        5.34      4.10 o 
  10   7   7       28.13       25.51     12.94 o 
  -9   8   7       13.02       11.71      5.80 o 
  -8   8   7        5.34        4.36      3.52 o 
  -7   8   7        0.91        3.80      2.14 o 
  -6   8   7      108.70      105.79      7.15 o 
  -5   8   7        0.04        2.67      2.50 o 
  -4   8   7        0.46        4.19      2.67 o 
  -3   8   7        6.54        9.37      3.72 o 
  -2   8   7       83.48       85.65      5.51 o 
  -1   8   7       17.48       17.07      4.31 o 
   0   8   7       85.60       90.51      6.17 o 
   1   8   7        0.03        2.16      1.84 o 
   2   8   7       99.39      101.84      7.11 o 
   3   8   7       17.71       18.06      4.82 o 
   4   8   7       10.35        8.25      2.13 o 
   5   8   7        1.09        1.93      1.47 o 
   6   8   7       21.28       17.40      7.88 o 
   7   8   7        1.29        2.94      2.32 o 
   8   8   7        0.14        3.06      2.79 o 
  -7   9   7       14.70        7.46      7.31 o 
  -6   9   7        8.36        5.26      3.10 o 
  -5   9   7      126.91      121.98      7.19 o 
  -4   9   7      182.55      198.76      9.97 o 
  -3   9   7        8.21        8.34      3.12 o 
  -2   9   7       31.17       26.99     13.22 o 
  -1   9   7       22.48       26.43      8.62 o 
   0   9   7        8.30        8.65      3.11 o 
   1   9   7       36.26       32.25     12.65 o 
   2   9   7        0.03        3.31      2.55 o 
   3   9   7       15.30       15.43      4.58 o 
   4   9   7        0.83        1.97      1.82 o 
   5   9   7       36.89       34.36     13.64 o 
   6   9   7        4.89        3.11      2.25 o 
 -15   0   8       62.64       50.72     21.32 o 
 -14   0   8       29.43       28.24     10.09 o 
 -13   0   8      551.33      611.79     39.17 o 
 -12   0   8        4.42        5.47      3.44 o 
 -11   0   8        6.70        3.95      2.41 o 
 -10   0   8      497.61      522.80     12.76 o 
  -9   0   8        4.47        7.35      2.61 o 
  -8   0   8     1200.73     1219.88     22.87 o 
  -7   0   8       37.08       40.24      2.55 o 
  -6   0   8     2034.85     2041.49     43.24 o 
  -5   0   8      193.98      169.81      4.52 o 
  -4   0   8      639.49      680.93      9.09 o 
  -3   0   8      479.33      484.03     20.56 o 
  -2   0   8      111.95      167.07      3.36 o 
  -1   0   8     3707.78     3823.42     19.45 o 
   0   0   8     5745.59     6240.58     24.49 o 
   1   0   8     1609.94     1782.05     37.00 o 
   2   0   8     4180.37     4781.54    106.68 o 
   3   0   8      183.35      314.11      6.66 o 
   4   0   8      346.88      340.81      9.41 o 
   5   0   8      199.64      172.16      5.34 o 
   6   0   8     1808.87     1828.75     24.64 o 
   7   0   8       22.96       29.26      9.43 o 
   8   0   8      672.35      667.29     18.14 o 
   9   0   8        6.73        6.14      2.27 o 
  10   0   8       27.25       27.53     12.33 o 
  11   0   8        0.75        1.85      2.56 o 
  12   0   8        5.09        4.55      7.57 o 
  13   0   8        2.83        5.20      5.62 o 
  14   0   8       95.14       89.15     10.97 o 
 -15   1   8        0.77        1.11      3.57 o 
 -14   1   8      106.93      109.81      8.80 o 
 -13   1   8       26.86       34.14      8.86 o 
 -12   1   8       14.15       15.91      4.46 o 
 -11   1   8      470.78      485.95     12.30 o 
 -10   1   8        3.69        5.80      1.85 o 
  -9   1   8        0.00        0.41      1.16 o 
  -8   1   8      176.19      169.83      4.59 o 
  -7   1   8     1842.36     1890.20     25.59 o 
  -6   1   8      645.27      628.58     10.40 o 
  -5   1   8      750.18      759.11     10.24 o 
  -4   1   8     3194.79     3291.42     34.32 o 
  -3   1   8        1.81        0.56      0.67 o 
  -2   1   8      438.13      432.04      4.20 o 
  -1   1   8      219.24      274.01     12.62 o 
   0   1   8     2248.97     2226.45     34.11 o 
   1   1   8     4123.54     4720.11     61.28 o 
   2   1   8     6405.91     6941.98    271.67 o 
   3   1   8     1844.10     1941.78     15.71 o 
   4   1   8       75.70       59.82      2.09 o 
   5   1   8       36.64       33.83      2.98 o 
   6   1   8      869.37      815.73     27.06 o 
   7   1   8     1368.67     1383.01     16.10 o 
   8   1   8      244.68      223.38      6.46 o 
   9   1   8      131.77      121.92      4.77 o 
  10   1   8        3.40        5.80      3.72 o 
  11   1   8      478.70      499.47     14.53 o 
  12   1   8        3.44        4.64      2.88 o 
  13   1   8        0.01        2.34      4.63 o 
  14   1   8      145.30      148.42     13.35 o 
 -15   2   8        3.67        4.86      3.42 o 
 -14   2   8       30.82       26.36      9.34 o 
 -13   2   8       45.72       48.20     17.06 o 
 -12   2   8      165.33      166.94      8.37 o 
 -11   2   8       35.78       36.23      6.64 o 
 -10   2   8      133.43      125.77      4.84 o 
  -9   2   8       17.96       13.90      5.24 o 
  -8   2   8     1438.89     1453.82     25.50 o 
  -7   2   8      250.65      245.08      5.66 o 
  -6   2   8     1505.89     1485.93     35.22 o 
  -5   2   8     1380.36     1385.52     17.82 o 
  -4   2   8     6975.52     8126.81     55.07 o 
  -3   2   8     3963.04     4467.71     22.43 o 
  -2   2   8     3358.79     3710.79     62.15 o 
  -1   2   8     1578.08     1553.62      8.50 o 
   0   2   8      249.86      244.22      3.28 o 
   1   2   8     1890.06     1922.36     20.81 o 
   2   2   8      283.57      241.42      3.76 o 
   3   2   8      238.49      287.10      4.37 o 
   4   2   8      423.75      354.55      5.81 o 
   5   2   8     2334.40     2123.26     61.82 o 
   6   2   8      345.23      320.79      5.85 o 
   7   2   8     1176.83     1122.84     24.45 o 
   8   2   8      179.90      174.13      5.82 o 
   9   2   8      778.76      788.23     19.83 o 
  10   2   8      108.90      112.25      6.86 o 
  11   2   8       62.13       64.62     14.10 o 
  12   2   8       77.35       77.39     16.03 o 
  13   2   8      175.07      191.25     11.93 o 
  14   2   8        1.46        0.88      3.09 o 
 -15   3   8       22.71        7.35     11.37 o 
 -14   3   8        0.38        4.05      2.99 o 
 -13   3   8       40.61       37.54     13.08 o 
 -12   3   8       23.00       20.88      6.28 o 
 -11   3   8       20.11       22.30      6.63 o 
 -10   3   8      103.81      104.87      4.94 o 
  -9   3   8      244.88      236.47      6.45 o 
  -8   3   8      542.12      559.89      9.62 o 
  -7   3   8      756.87      776.62     14.15 o 
  -6   3   8        1.95        4.74      1.36 o 
  -5   3   8       92.36       92.45      2.96 o 
  -4   3   8      375.47      360.25      5.54 o 
  -3   3   8     4864.20     5245.31     71.61 o 
  -2   3   8      209.62      210.77      3.92 o 
  -1   3   8      181.46      211.13      3.83 o 
   0   3   8     4342.26     4776.43     63.31 o 
   1   3   8      616.50      591.47      7.31 o 
   2   3   8       61.32       46.95      1.63 o 
   3   3   8      371.98      336.05      5.55 o 
   4   3   8      852.75      855.87     17.48 o 
   5   3   8       38.57       28.65      1.98 o 
   6   3   8     1444.72     1388.31     18.56 o 
   7   3   8      767.42      685.63     10.83 o 
   8   3   8        0.85        9.28      3.40 o 
   9   3   8        4.05        4.89      2.70 o 
  10   3   8      324.83      321.56     12.80 o 
  11   3   8       73.03       74.00      6.69 o 
  12   3   8      187.16      185.93     13.90 o 
  13   3   8       47.83       42.95      8.72 o 
 -14   4   8        0.53        2.54      3.38 o 
 -13   4   8       22.85       19.68      8.03 o 
 -12   4   8      187.17      191.73      7.96 o 
 -11   4   8       88.03       82.32      6.16 o 
 -10   4   8       31.09       26.47      5.89 o 
  -9   4   8      447.21      449.69     11.90 o 
  -8   4   8       13.52       21.64      4.59 o 
  -7   4   8       85.73       84.25      3.78 o 
  -6   4   8        8.51       12.52      2.33 o 
  -5   4   8      546.38      580.32      8.08 o 
  -4   4   8      273.49      283.95      7.47 o 
  -3   4   8      382.80      404.45      6.98 o 
  -2   4   8      766.19      736.55     24.42 o 
  -1   4   8      418.95      466.67     11.15 o 
   0   4   8       79.25       79.32      2.44 o 
   1   4   8      528.28      528.69      7.64 o 
   2   4   8      477.55      484.16      7.37 o 
   3   4   8     2146.53     2132.73     22.15 o 
   4   4   8      375.84      357.28      6.85 o 
   5   4   8      439.93      455.87      6.30 o 
   6   4   8     1241.24     1189.14     21.55 o 
   7   4   8       29.70       31.31      7.65 o 
   8   4   8      197.76      197.63      7.13 o 
   9   4   8      105.67      111.80      6.20 o 
  10   4   8        4.97        4.36      3.24 o 
  11   4   8       36.98       44.62      9.43 o 
  12   4   8       88.78       73.04     22.52 o 
  13   4   8        5.55        5.03      3.49 o 
 -13   5   8       12.13        7.76      5.78 o 
 -12   5   8       54.48       52.22      7.47 o 
 -11   5   8      142.43      149.75      8.50 o 
 -10   5   8      405.13      418.01     10.27 o 
  -9   5   8        0.04        1.78      1.45 o 
  -8   5   8       79.96       91.05      6.98 o 
  -7   5   8      243.27      253.98      7.83 o 
  -6   5   8       59.95       65.48      4.37 o 
  -5   5   8        1.65        3.11      1.69 o 
  -4   5   8      266.90      277.57      6.94 o 
  -3   5   8      395.78      417.44     18.86 o 
  -2   5   8      303.49      320.15      6.32 o 
  -1   5   8     1561.08     1551.64     14.08 o 
   0   5   8      676.21      695.70     15.40 o 
   1   5   8        0.08        2.14      1.20 o 
   2   5   8       43.90       46.41      3.25 o 
   3   5   8     2855.86     2858.50     23.28 o 
   4   5   8      282.54      266.69      7.00 o 
   5   5   8        1.97        2.21      1.91 o 
   6   5   8        0.03        1.61      1.82 o 
   7   5   8       92.74       93.39      6.23 o 
   8   5   8       27.70       35.14     11.95 o 
   9   5   8        2.28        1.87      2.05 o 
  10   5   8      185.16      199.64     10.82 o 
  11   5   8       16.79        9.23      4.76 o 
  12   5   8       48.71       42.63     17.48 o 
 -12   6   8       18.95       13.63      4.30 o 
 -11   6   8        0.25        2.66      2.54 o 
 -10   6   8       50.33       42.97     14.51 o 
  -9   6   8       54.23       54.26     13.28 o 
  -8   6   8       55.04       63.33      5.62 o 
  -7   6   8        0.13        2.50      1.50 o 
  -6   6   8       63.02       72.24      5.49 o 
  -5   6   8      153.72      167.67      5.60 o 
  -4   6   8       21.06       27.50      6.06 o 
  -3   6   8      353.17      370.66      9.25 o 
  -2   6   8      518.60      535.41     19.81 o 
  -1   6   8        0.02        0.89      1.64 o 
   0   6   8       17.41       13.44      2.62 o 
   1   6   8      864.61      899.08     13.07 o 
   2   6   8      206.17      209.04      5.30 o 
   3   6   8      115.51      113.02      4.22 o 
   4   6   8       18.68       22.02      4.52 o 
   5   6   8        2.81        4.02      1.18 o 
   6   6   8      231.96      223.75      8.69 o 
   7   6   8       11.30       11.99      3.90 o 
   8   6   8       62.77       66.35     18.44 o 
   9   6   8       35.59       34.63     11.29 o 
  10   6   8       20.17       20.37      7.03 o 
  11   6   8      174.39      191.60     12.04 o 
 -11   7   8       34.36       11.99     21.21 o 
 -10   7   8        4.81        3.65      2.39 o 
  -9   7   8       10.47        7.42      4.63 o 
  -8   7   8        1.73        4.56      2.52 o 
  -7   7   8      212.36      220.77      9.43 o 
  -6   7   8       24.24       26.89      8.18 o 
  -5   7   8        0.10        1.93      1.94 o 
  -4   7   8      160.06      153.97      5.66 o 
  -3   7   8      114.97      126.86      5.09 o 
  -2   7   8        0.06        2.48      1.41 o 
  -1   7   8      102.09      100.74      4.12 o 
   0   7   8       18.68       20.54      4.54 o 
   1   7   8      274.85      272.54      6.97 o 
   2   7   8        2.44        2.99      1.52 o 
   3   7   8      168.95      159.74      5.03 o 
   4   7   8       13.98       14.19      2.64 o 
   5   7   8        0.05        1.78      1.82 o 
   6   7   8       11.08        9.43      5.11 o 
   7   7   8        1.71        4.19      2.59 o 
   8   7   8      206.29      204.47      9.92 o 
   9   7   8       27.89       19.91      8.79 o 
  10   7   8      184.06      186.07     21.04 o 
  -9   8   8       73.60       69.89      7.07 o 
  -8   8   8        1.45        3.94      3.20 o 
  -7   8   8        0.29        1.85      2.35 o 
  -6   8   8       13.24        9.41      4.14 o 
  -5   8   8      242.14      269.19     12.19 o 
  -4   8   8        2.02        1.79      2.23 o 
  -3   8   8       38.54       43.92     10.09 o 
  -2   8   8      218.89      225.87      9.66 o 
  -1   8   8       95.61       97.20      5.57 o 
   0   8   8        0.02        0.32      2.40 o 
   1   8   8       79.08       88.72     17.18 o 
   2   8   8      224.00      241.16      8.94 o 
   3   8   8       47.59       43.34      8.97 o 
   4   8   8       37.03       43.15      8.70 o 
   5   8   8      153.19      158.67      8.58 o 
   6   8   8        2.91        2.76      2.61 o 
   7   8   8       21.84       19.75      9.44 o 
   8   8   8      206.08      216.82     17.90 o 
  -7   9   8       20.01       15.20     12.40 o 
  -6   9   8       19.88       15.45      4.99 o 
  -5   9   8        0.87        4.64      2.13 o 
  -4   9   8       42.29       34.44     10.76 o 
  -3   9   8       31.55       29.37     10.88 o 
  -2   9   8      100.48      104.47      9.58 o 
  -1   9   8      326.72      358.86     13.85 o 
   0   9   8      255.76      284.90     11.85 o 
   1   9   8        0.65        2.92      2.62 o 
   2   9   8        8.28        8.37      3.39 o 
   3   9   8      112.94      123.20      7.29 o 
   4   9   8      102.00      103.60      5.56 o 
   5   9   8        8.27        5.06      5.56 o 
   6   9   8       15.12       11.66      5.65 o 
 -15   1   9        0.37        1.58      3.08 o 
 -14   1   9       33.34       24.64     12.69 o 
 -13   1   9       29.96       28.72      8.57 o 
 -12   1   9       42.97       44.80     10.57 o 
 -11   1   9       19.30       10.01      5.17 o 
 -10   1   9        2.45        1.88      1.57 o 
  -9   1   9        7.74       11.93      2.41 o 
  -8   1   9     1416.15     1457.78     12.68 o 
  -7   1   9      107.97      117.53      3.46 o 
  -6   1   9      238.23      219.62      4.13 o 
  -5   1   9       16.07       24.99      1.37 o 
  -4   1   9     1608.81     1758.39     12.77 o 
  -3   1   9       65.19       53.00      1.61 o 
  -2   1   9      896.37      908.31      9.97 o 
  -1   1   9     1842.20     1917.02     11.50 o 
   0   1   9      198.35      197.07      2.73 o 
   1   1   9     5822.71     7139.61     99.59 o 
   2   1   9      918.69      974.37     17.42 o 
   3   1   9      766.23      561.92    127.30 o 
   4   1   9      227.26      230.48      4.02 o 
   5   1   9      242.64      240.74      6.10 o 
   6   1   9      613.24      625.16     20.38 o 
   7   1   9       35.65       36.36      3.94 o 
   8   1   9       51.84       58.91      5.22 o 
   9   1   9        4.14        4.85      2.04 o 
  10   1   9       24.54       25.53      7.06 o 
  11   1   9       10.10        9.86      3.78 o 
  12   1   9        0.37        2.54      2.28 o 
  13   1   9        0.04        0.30      3.25 o 
  14   1   9       19.42       16.60      9.12 o 
 -15   2   9       51.09       26.55     21.71 o 
 -14   2   9        9.81        8.32      6.22 o 
 -13   2   9       29.85       28.17     12.00 o 
 -12   2   9        0.89        2.82      1.90 o 
 -11   2   9       26.71       28.20      6.32 o 
 -10   2   9       21.50       26.68      5.35 o 
  -9   2   9      805.33      796.72     13.05 o 
  -8   2   9      412.40      397.60     10.66 o 
  -7   2   9      806.06      815.28     10.13 o 
  -6   2   9       81.28       76.00      2.79 o 
  -5   2   9     1203.20     1172.99     16.09 o 
  -4   2   9     3788.31     4230.56     52.24 o 
  -3   2   9       38.70       44.47      1.91 o 
  -2   2   9        3.82       15.02      1.75 o 
  -1   2   9      687.64      743.63      6.89 o 
   0   2   9      812.73      823.46      8.66 o 
   1   2   9      104.46      119.20      2.26 o 
   2   2   9     5065.37     6132.52     77.73 o 
   3   2   9      343.20      356.20      4.56 o 
   4   2   9     1206.82     1215.16     17.65 o 
   5   2   9        0.02        1.22      0.47 o 
   6   2   9      150.96      149.49      4.64 o 
   7   2   9       90.51       72.44      3.73 o 
   8   2   9      378.35      345.50      7.39 o 
   9   2   9       24.61       26.35      6.73 o 
  10   2   9        0.29        3.00      1.86 o 
  11   2   9       80.26       73.22      8.46 o 
  12   2   9       37.91       42.88     10.17 o 
  13   2   9        0.88        1.40      2.51 o 
  14   2   9       14.74       11.25      7.42 o 
 -15   3   9        1.83       -1.37      4.00 o 
 -14   3   9        0.01        2.22      2.77 o 
 -13   3   9       67.60       72.96      7.60 o 
 -12   3   9       62.43       51.56     12.41 o 
 -11   3   9        0.12        2.37      1.51 o 
 -10   3   9      162.04      158.26      5.24 o 
  -9   3   9      252.33      246.38      6.91 o 
  -8   3   9        6.67       11.64      2.79 o 
  -7   3   9       69.04       58.85      4.13 o 
  -6   3   9       40.29       47.48      4.37 o 
  -5   3   9      295.64      307.18      6.17 o 
  -4   3   9      628.47      671.35      8.19 o 
  -3   3   9       21.93       23.02      3.67 o 
  -2   3   9       22.47       29.52      2.74 o 
  -1   3   9       29.05       29.98      1.68 o 
   0   3   9       22.06       22.03      3.52 o 
   1   3   9      373.50      372.84      5.00 o 
   2   3   9      148.86      149.91      3.42 o 
   3   3   9      125.52      113.38      2.53 o 
   4   3   9       34.98       35.65      2.17 o 
   5   3   9        0.66        0.72      0.79 o 
   6   3   9      190.19      176.86      4.58 o 
   7   3   9      304.63      287.39      9.81 o 
   8   3   9       22.29       19.57      6.39 o 
   9   3   9       73.27       60.17      7.49 o 
  10   3   9      137.77      130.31      6.39 o 
  11   3   9       21.00       24.32      8.23 o 
  12   3   9       15.10       16.12      4.49 o 
  13   3   9        2.18        3.29      2.50 o 
 -14   4   9       13.25        9.47      6.01 o 
 -13   4   9       32.34       31.35     11.44 o 
 -12   4   9       13.21       12.36      3.98 o 
 -11   4   9       25.33       25.96      6.33 o 
 -10   4   9        0.11        2.22      1.53 o 
  -9   4   9      131.31      133.99      5.24 o 
  -8   4   9        0.00        2.00      1.73 o 
  -7   4   9       75.30       72.52      3.65 o 
  -6   4   9       35.36       39.91      5.22 o 
  -5   4   9      372.67      350.25      7.71 o 
  -4   4   9      340.71      303.69      6.26 o 
  -3   4   9      167.61      161.55      4.04 o 
  -2   4   9      195.15      202.26      5.09 o 
  -1   4   9      219.74      248.40      4.84 o 
   0   4   9       58.32       48.94      1.95 o 
   1   4   9      510.99      481.47      7.52 o 
   2   4   9       86.50       87.96      2.74 o 
   3   4   9        0.05        0.87      1.12 o 
   4   4   9      703.01      672.03      6.71 o 
   5   4   9       20.63       14.52      2.76 o 
   6   4   9        1.88        2.27      1.36 o 
   7   4   9      173.80      157.44      5.50 o 
   8   4   9        0.26        2.78      2.12 o 
   9   4   9       67.66       66.18     16.64 o 
  10   4   9       26.05       28.38      7.95 o 
  11   4   9      295.02      325.32     11.14 o 
  12   4   9       79.89       85.53     10.36 o 
  13   4   9        8.25        6.90      3.94 o 
 -13   5   9        1.06        1.98      3.40 o 
 -12   5   9        2.83        4.62      2.36 o 
 -11   5   9       10.12       10.76      2.91 o 
 -10   5   9       22.88       21.03      5.01 o 
  -9   5   9        0.21        2.64      2.13 o 
  -8   5   9       59.75       64.08      6.00 o 
  -7   5   9        5.08        6.30      2.65 o 
  -6   5   9       14.93       14.39      3.07 o 
  -5   5   9      186.27      168.80      5.86 o 
  -4   5   9      247.66      248.48     13.77 o 
  -3   5   9       68.18       78.28      4.69 o 
  -2   5   9        0.19        2.15      1.13 o 
  -1   5   9       49.59       47.58      2.39 o 
   0   5   9       60.28       66.30      3.07 o 
   1   5   9        1.67        1.77      1.17 o 
   2   5   9      191.99      184.85      4.48 o 
   3   5   9       67.89       58.67      3.32 o 
   4   5   9      110.72      105.60      3.68 o 
   5   5   9       36.05       32.03      4.55 o 
   6   5   9       35.65       34.97      8.05 o 
   7   5   9        1.84        2.59      1.54 o 
   8   5   9        5.01        5.91      2.77 o 
   9   5   9        2.04        4.22      2.71 o 
  10   5   9        4.51        9.33      3.94 o 
  11   5   9       32.48       27.46     11.45 o 
  12   5   9      101.27      104.82     13.33 o 
 -12   6   9       16.20       10.62      7.21 o 
 -11   6   9       24.14       23.64     13.93 o 
 -10   6   9        1.06        3.39      2.70 o 
  -9   6   9        1.56        2.89      2.66 o 
  -8   6   9       32.93       37.87     10.73 o 
  -7   6   9       50.45       51.90      5.17 o 
  -6   6   9       69.54       74.17      5.40 o 
  -5   6   9        2.57        4.00      1.77 o 
  -4   6   9       46.93       53.32      4.72 o 
  -3   6   9       18.73       21.20      4.42 o 
  -2   6   9       74.75       56.92      3.26 o 
  -1   6   9        9.58        6.16      1.90 o 
   0   6   9       13.18       11.58      2.12 o 
   1   6   9       23.47       26.48      4.96 o 
   2   6   9      463.92      462.62      8.80 o 
   3   6   9       39.50       40.99      7.38 o 
   4   6   9        5.46        7.20      2.07 o 
   5   6   9       14.51       16.50      3.88 o 
   6   6   9      108.45      111.55      6.19 o 
   7   6   9       73.13       71.90      7.25 o 
   8   6   9       27.14       29.83      7.58 o 
   9   6   9        5.55        9.12      3.88 o 
  10   6   9       15.58       12.82      8.32 o 
  11   6   9        5.13        7.88      4.38 o 
 -11   7   9       10.47        9.83      8.13 o 
 -10   7   9        4.21        2.53      2.82 o 
  -9   7   9        2.02        3.82      2.82 o 
  -8   7   9        1.63        3.50      2.55 o 
  -7   7   9        1.64        2.82      2.87 o 
  -6   7   9       17.37       14.41      4.36 o 
  -5   7   9       49.91       61.51     13.11 o 
  -4   7   9        1.83        3.50      2.60 o 
  -3   7   9       37.26       44.34      8.53 o 
  -2   7   9       49.68       51.64      7.52 o 
  -1   7   9       14.49       10.89      2.63 o 
   0   7   9        2.42        2.88      1.40 o 
   1   7   9       13.21       17.13      4.27 o 
   2   7   9       49.44       54.02      4.41 o 
   3   7   9       22.88       28.03      6.04 o 
   4   7   9        0.03        3.18      2.07 o 
   5   7   9      192.27      200.25      9.01 o 
   6   7   9        0.01        1.48      2.26 o 
   7   7   9       19.27       14.54      5.25 o 
   8   7   9       39.54       35.91     11.52 o 
   9   7   9       24.20       19.63     12.40 o 
  10   7   9       32.94       19.48     18.65 o 
  -9   8   9        0.02        2.80      1.96 o 
  -8   8   9       55.44       52.39      8.88 o 
  -7   8   9        1.00        4.81      2.70 o 
  -6   8   9        0.93        3.46      2.60 o 
  -5   8   9       47.08       48.55     14.31 o 
  -4   8   9        8.35        7.01      2.63 o 
  -3   8   9      137.27      153.75      7.82 o 
  -2   8   9       20.46       27.14      5.74 o 
  -1   8   9       83.69       86.68      7.87 o 
   0   8   9      149.74      156.92     12.09 o 
   1   8   9       82.45       79.14     16.64 o 
   2   8   9      212.69      217.95      8.28 o 
   3   8   9       21.55       22.35      5.15 o 
   4   8   9      113.85      115.49      5.91 o 
   5   8   9        5.23        7.21      4.32 o 
   6   8   9        6.02        4.17      2.21 o 
   7   8   9       67.04       55.21     17.82 o 
   8   8   9        7.95       10.31      6.39 o 
  -6   9   9       15.26       11.54      5.60 o 
  -5   9   9        3.94        2.26      2.13 o 
  -4   9   9        4.23        4.57      4.30 o 
  -3   9   9        1.21        2.52      2.71 o 
  -2   9   9      306.84      329.91     14.74 o 
  -1   9   9       28.92       51.95     11.82 o 
   0   9   9        2.79        2.86      2.77 o 
   1   9   9       31.98       25.79     12.50 o 
   2   9   9        6.91        7.02      4.05 o 
   3   9   9       40.90       34.86     15.50 o 
   4   9   9        2.28        1.48      2.33 o 
   5   9   9        0.47        2.20      1.59 o 
   6   9   9        0.86        2.31      3.31 o 
 -15   0  10       57.70       60.53     10.24 o 
 -14   0  10        4.61        6.08      9.65 o 
 -13   0  10        4.41        3.29      4.39 o 
 -12   0  10      268.51      278.88     21.67 o 
 -11   0  10      316.65      330.17     30.21 o 
 -10   0  10       11.22       11.21      4.39 o 
  -9   0  10       55.02       63.92      3.64 o 
  -8   0  10      352.16      381.16     11.09 o 
  -7   0  10      782.79      752.14     10.60 o 
  -6   0  10      214.08      163.87      4.18 o 
  -5   0  10      869.26      899.57     14.26 o 
  -4   0  10     3760.75     4145.43     45.76 o 
  -3   0  10     2961.10     2957.89     64.22 o 
  -2   0  10        1.05        1.50      0.81 o 
  -1   0  10      252.20      314.97      7.09 o 
   0   0  10     1404.99     1418.54     23.22 o 
   1   0  10     2636.46     3253.00     33.08 o 
   2   0  10     4015.06     4382.11     55.62 o 
   3   0  10       20.34       26.16      3.03 o 
   4   0  10       98.17      117.03      4.71 o 
   5   0  10     2076.50     2116.33     24.32 o 
   6   0  10     1022.84     1008.23     16.79 o 
   7   0  10     9598.96     9893.44    159.15 o 
   8   0  10      110.47       99.74      5.53 o 
   9   0  10       93.56       96.87      6.07 o 
  10   0  10      253.21      231.66      9.13 o 
  11   0  10      298.73      298.08     24.27 o 
  12   0  10       13.67       15.26     13.16 o 
  13   0  10       63.48       45.30     33.89 o 
  14   0  10       32.13       11.80     19.03 o 
 -15   1  10        0.21        0.42      2.76 o 
 -14   1  10       14.91       10.54      8.82 o 
 -13   1  10      109.56      117.84     24.81 o 
 -12   1  10       37.75       34.70      9.17 o 
 -11   1  10       67.09       60.27      4.87 o 
 -10   1  10      895.28      917.93     15.98 o 
  -9   1  10       21.84       23.23      4.90 o 
  -8   1  10       70.27       56.50      2.50 o 
  -7   1  10      285.64      301.86      5.16 o 
  -6   1  10     2545.28     2572.29     29.53 o 
  -5   1  10      379.22      452.26      6.13 o 
  -4   1  10       55.99       70.30      1.88 o 
  -3   1  10     1439.85     1652.42     19.21 o 
  -2   1  10      785.95      757.28      6.83 o 
  -1   1  10      368.96      366.04      5.59 o 
   0   1  10     1982.55     2077.42     21.47 o 
   1   1  10      192.62      159.59      3.30 o 
   2   1  10      741.98      870.06     13.88 o 
   3   1  10        0.74        3.44      0.80 o 
   4   1  10      623.13      552.96      7.59 o 
   5   1  10      339.23      331.15      9.86 o 
   6   1  10     1029.51      991.55     15.34 o 
   7   1  10       12.67       14.23      3.28 o 
   8   1  10      471.71      476.38      9.03 o 
   9   1  10      145.38      143.45      5.18 o 
  10   1  10      136.34      133.03      6.47 o 
  11   1  10       21.40       19.86      6.17 o 
  12   1  10      135.20      141.60      7.48 o 
  13   1  10        5.21        2.45      3.18 o 
  14   1  10        1.28        2.42      3.45 o 
 -15   2  10       20.91       13.52      8.09 o 
 -14   2  10      122.73      115.71      8.54 o 
 -13   2  10        0.00        2.48      2.29 o 
 -12   2  10       85.25       85.83      6.44 o 
 -11   2  10      269.81      272.04      8.84 o 
 -10   2  10       33.43       39.52      6.95 o 
  -9   2  10     1537.28     1603.22     23.05 o 
  -8   2  10      169.16      168.37      5.29 o 
  -7   2  10       12.87       13.26      2.79 o 
  -6   2  10        0.84        2.69      0.82 o 
  -5   2  10      542.52      527.23      7.31 o 
  -4   2  10      259.52      216.80      3.83 o 
  -3   2  10     3283.49     3609.33     54.43 o 
  -2   2  10        0.01        0.43      0.54 o 
  -1   2  10      585.20      563.47      5.53 o 
   0   2  10     1700.55     1725.05     10.25 o 
   1   2  10      142.09      161.09      2.92 o 
   2   2  10      608.56      621.30      7.38 o 
   3   2  10       31.82       24.36      1.43 o 
   4   2  10       40.14       25.11      2.24 o 
   5   2  10      356.32      368.99      6.23 o 
   6   2  10      316.51      304.59      7.36 o 
   7   2  10     1063.95     1028.01     22.32 o 
   8   2  10        3.94        2.96      1.72 o 
   9   2  10      298.80      304.31     10.40 o 
  10   2  10      323.52      323.06     11.36 o 
  11   2  10       66.82       68.46      8.64 o 
  12   2  10        0.00        4.19      2.44 o 
  13   2  10      102.99      102.24      7.93 o 
 -14   3  10        2.78        4.18      3.77 o 
 -13   3  10      120.21      121.93      6.73 o 
 -12   3  10       24.16       26.96      7.11 o 
 -11   3  10       67.42       67.95      4.82 o 
 -10   3  10      285.24      284.66      8.82 o 
  -9   3  10       68.13       76.83      6.52 o 
  -8   3  10       64.38       71.30      4.07 o 
  -7   3  10       29.22       31.81      5.62 o 
  -6   3  10     1491.11     1548.12     17.37 o 
  -5   3  10      598.46      595.34      9.72 o 
  -4   3  10       25.98       20.86      1.40 o 
  -3   3  10     1205.42     1125.09      9.80 o 
  -2   3  10      826.89      855.32      7.93 o 
  -1   3  10     1150.37     1238.56      8.93 o 
   0   3  10       42.20       20.21      2.13 o 
   1   3  10      448.77      450.14      6.10 o 
   2   3  10     1807.36     1890.78     16.02 o 
   3   3  10       15.64       12.68      2.54 o 
   4   3  10      819.43      787.85     11.08 o 
   5   3  10      894.62      820.45     44.57 o 
   6   3  10        2.05        2.23      1.22 o 
   7   3  10        0.02        1.28      3.18 o 
   8   3  10      838.37      833.07     31.63 o 
   9   3  10      375.68      380.99     13.20 o 
  10   3  10       15.60       17.65      5.11 o 
  11   3  10      138.62      140.93     15.36 o 
  12   3  10      311.31      310.64     17.07 o 
  13   3  10       24.40       17.34      7.48 o 
 -14   4  10        9.52       14.23     13.09 o 
 -13   4  10       37.71       30.55     14.44 o 
 -12   4  10       61.55       52.51      7.22 o 
 -11   4  10      238.09      242.50      7.81 o 
 -10   4  10      164.66      166.50      6.43 o 
  -9   4  10       40.66       41.94      4.89 o 
  -8   4  10       86.06       97.51      5.29 o 
  -7   4  10      482.60      481.96      9.07 o 
  -6   4  10        1.02        2.76      1.40 o 
  -5   4  10        0.20        2.65      1.17 o 
  -4   4  10     1570.83     1490.48     17.94 o 
  -3   4  10      105.86      116.19      3.36 o 
  -2   4  10      391.35      365.57      5.98 o 
  -1   4  10     1956.03     1934.76     18.88 o 
   0   4  10       11.96       12.09      2.40 o 
   1   4  10        3.77        6.89      1.58 o 
   2   4  10       15.32       18.72      3.31 o 
   3   4  10     1444.33     1424.25     13.71 o 
   4   4  10      705.18      662.35      6.62 o 
   5   4  10        4.40        5.12      1.42 o 
   6   4  10      115.36      132.70      4.96 o 
   7   4  10      344.42      305.25     10.19 o 
   8   4  10      201.61      197.07      7.35 o 
   9   4  10       43.06       43.53     10.33 o 
  10   4  10       72.93       81.94     16.95 o 
  11   4  10      498.43      534.31     13.08 o 
  12   4  10      136.05      147.20     12.72 o 
  13   4  10       76.49       79.44     11.04 o 
 -13   5  10       44.76       34.85     20.08 o 
 -12   5  10        6.58        7.11      4.45 o 
 -11   5  10        6.43        7.00      2.75 o 
 -10   5  10      155.64      163.50      5.81 o 
  -9   5  10      228.33      239.72      7.61 o 
  -8   5  10        2.03        2.12      1.94 o 
  -7   5  10       87.88       97.55      4.73 o 
  -6   5  10       72.60       71.87      5.30 o 
  -5   5  10       73.30       51.31      5.78 o 
  -4   5  10      140.15      126.59      4.52 o 
  -3   5  10      682.48      623.84     11.40 o 
  -2   5  10        0.51        2.04      1.06 o 
  -1   5  10      184.47      187.73      4.56 o 
   0   5  10       31.76       33.04      2.70 o 
   1   5  10      143.57      136.74      3.59 o 
   2   5  10      892.69      877.58      9.94 o 
   3   5  10      124.08      117.09      3.27 o 
   4   5  10      632.16      591.04      8.28 o 
   5   5  10      305.17      295.80      6.73 o 
   6   5  10       53.00       52.55      4.99 o 
   7   5  10       17.11       18.06      6.01 o 
   8   5  10      112.16      112.20      6.39 o 
   9   5  10       57.59       53.32     15.81 o 
  10   5  10       35.51       30.73      8.26 o 
  11   5  10       12.23        9.99      4.98 o 
  12   5  10       71.53       71.59     11.09 o 
 -12   6  10       33.84       18.20     12.07 o 
 -11   6  10        6.08        5.86      3.36 o 
 -10   6  10        0.72        1.94      2.91 o 
  -9   6  10        6.26        9.10      3.66 o 
  -8   6  10        6.14        4.82      2.74 o 
  -7   6  10      199.04      203.78      8.64 o 
  -6   6  10       67.88       66.23      7.87 o 
  -5   6  10      254.30      262.92      7.19 o 
  -4   6  10        6.07        8.99      2.56 o 
  -3   6  10       18.81       19.69      4.04 o 
  -2   6  10        0.22        1.87      1.37 o 
  -1   6  10      114.43       98.94      3.47 o 
   0   6  10      122.85      128.67      4.26 o 
   1   6  10      137.35      136.52      3.78 o 
   2   6  10        0.90        2.34      1.26 o 
   3   6  10      333.28      316.98      7.85 o 
   4   6  10      163.17      160.36      5.00 o 
   5   6  10        0.15        2.86      1.54 o 
   6   6  10       76.17       78.38      4.93 o 
   7   6  10        1.35        1.89      3.00 o 
   8   6  10       37.72       39.21     16.13 o 
   9   6  10       53.25       64.09      9.60 o 
  10   6  10      100.05      104.27      9.34 o 
  11   6  10        2.51       -0.41      2.76 o 
 -11   7  10       19.76        5.92     18.27 o 
 -10   7  10        2.40        2.22      2.88 o 
  -9   7  10       86.33       99.36      6.74 o 
  -8   7  10        1.70        3.44      2.88 o 
  -7   7  10        6.38        8.57      4.46 o 
  -6   7  10      250.83      256.00      9.39 o 
  -5   7  10       19.27       21.42      5.73 o 
  -4   7  10       25.26       25.85      6.21 o 
  -3   7  10      267.66      283.77      9.07 o 
  -2   7  10      215.32      222.82      7.87 o 
  -1   7  10       28.25       37.52      8.16 o 
   0   7  10      293.74      301.73      7.71 o 
   1   7  10      155.70      159.49      5.01 o 
   2   7  10      181.25      176.17      5.69 o 
   3   7  10      118.84      123.78      7.68 o 
   4   7  10        9.82        8.30      2.90 o 
   5   7  10       34.20       35.00      9.01 o 
   6   7  10       69.09       66.21      5.03 o 
   7   7  10      116.48      114.15     20.41 o 
   8   7  10       27.39       29.10     14.02 o 
   9   7  10       35.07       24.61     18.13 o 
  -9   8  10        9.01        5.46      3.43 o 
  -8   8  10       54.34       40.42     19.44 o 
  -7   8  10       68.90       68.21      7.43 o 
  -6   8  10        0.94        0.51      3.05 o 
  -5   8  10      139.67      147.54      6.89 o 
  -4   8  10      192.24      189.85      8.90 o 
  -3   8  10       36.46       38.85     11.34 o 
  -2   8  10      152.25      149.34      6.67 o 
  -1   8  10      180.85      181.99      8.50 o 
   0   8  10       41.51       46.87     12.65 o 
   1   8  10       12.34       13.53      5.67 o 
   2   8  10        0.55        1.87      2.45 o 
   3   8  10       90.53       95.24      5.02 o 
   4   8  10       39.16       29.46      8.39 o 
   5   8  10       12.09       10.33      3.74 o 
   6   8  10       96.49      100.04      7.46 o 
   7   8  10        3.72        5.78      3.45 o 
  -6   9  10       10.74        7.37      2.79 o 
  -5   9  10       60.96       42.44     17.19 o 
  -4   9  10       15.16       14.08      5.20 o 
  -3   9  10      122.57      132.33      9.90 o 
  -2   9  10        9.25        5.91      4.59 o 
  -1   9  10       11.57       10.15      5.23 o 
   0   9  10       14.07       13.34      7.35 o 
   1   9  10      182.44      183.58      9.57 o 
   2   9  10       77.21       82.83      6.82 o 
   3   9  10        3.47        4.32      2.93 o 
   4   9  10      245.84      262.45     17.40 o 
   5   9  10       34.39       18.74     14.03 o 
 -15   1  11       34.44       23.72     16.11 o 
 -14   1  11        7.16        7.98      5.11 o 
 -13   1  11        1.50        2.81      2.57 o 
 -12   1  11       38.03       36.43      7.41 o 
 -11   1  11      109.19       97.03      3.96 o 
 -10   1  11        3.33        3.17      2.06 o 
  -9   1  11       39.83       40.74      4.17 o 
  -8   1  11      236.78      225.20      5.11 o 
  -7   1  11      239.45      205.64      5.11 o 
  -6   1  11      234.66      234.80      4.61 o 
  -5   1  11      219.39      240.76      4.43 o 
  -4   1  11       60.13       60.55      1.90 o 
  -3   1  11      559.87      612.11      7.47 o 
  -2   1  11      480.92      497.28      9.21 o 
  -1   1  11        1.56        0.61      0.96 o 
   0   1  11       86.97       72.48      1.48 o 
   1   1  11     1094.86     1166.36     10.89 o 
   2   1  11     1111.13     1348.39     18.26 o 
   3   1  11       10.31       11.96      1.99 o 
   4   1  11      545.62      467.44     19.41 o 
   5   1  11       69.64       73.68      2.99 o 
   6   1  11     2845.50     2800.53     48.77 o 
   7   1  11      580.48      541.61      8.81 o 
   8   1  11       44.74       41.85      4.57 o 
   9   1  11       95.65       93.17      4.69 o 
  10   1  11        1.01        1.89      2.27 o 
  11   1  11       12.55       13.33      4.65 o 
  12   1  11       12.70       12.64      5.39 o 
  13   1  11       11.20        5.43      4.00 o 
 -15   2  11        6.76        7.58      5.00 o 
 -14   2  11       37.85       22.52     12.71 o 
 -13   2  11        3.16        2.63      2.22 o 
 -12   2  11       44.63       35.57      9.07 o 
 -11   2  11        0.07       -0.15      2.01 o 
 -10   2  11        1.94        3.27      1.87 o 
  -9   2  11       54.30       54.31      9.93 o 
  -8   2  11      235.21      247.90      6.07 o 
  -7   2  11      512.91      490.73      9.80 o 
  -6   2  11      191.42      188.96      5.74 o 
  -5   2  11     1482.46     1460.45     16.88 o 
  -4   2  11       29.84       33.39      1.66 o 
  -3   2  11      260.62      263.20      5.00 o 
  -2   2  11      551.39      570.60      7.57 o 
  -1   2  11       58.58       71.34      2.21 o 
   0   2  11     1172.65     1235.72     18.75 o 
   1   2  11      150.40      152.45      3.01 o 
   2   2  11      348.06      322.04      7.96 o 
   3   2  11      714.17      776.81      6.44 o 
   4   2  11       53.13       52.07      1.52 o 
   5   2  11       45.45       40.52      2.22 o 
   6   2  11       48.44       46.53      4.22 o 
   7   2  11       91.67       84.91      3.66 o 
   8   2  11      399.03      368.70      9.33 o 
   9   2  11        2.56        3.82      2.42 o 
  10   2  11       48.93       54.59     13.59 o 
  11   2  11      267.53      265.51     10.84 o 
  12   2  11       80.22       77.73     12.41 o 
  13   2  11        0.33        2.47      2.00 o 
 -14   3  11       24.21       17.85     11.01 o 
 -13   3  11        0.14        3.06      2.04 o 
 -12   3  11        0.02        2.18      1.40 o 
 -11   3  11        1.62        3.72      2.01 o 
 -10   3  11        0.59        1.42      1.93 o 
  -9   3  11       99.11      102.55      4.61 o 
  -8   3  11       51.35       61.86      6.85 o 
  -7   3  11        0.76        1.02      1.29 o 
  -6   3  11        4.61        3.41      1.27 o 
  -5   3  11      908.44      941.53     10.88 o 
  -4   3  11      766.69      751.73     11.77 o 
  -3   3  11      337.04      405.37      5.96 o 
  -2   3  11       54.43       57.76      1.92 o 
  -1   3  11     2085.13     2209.07     16.41 o 
   0   3  11       22.08       16.33      2.47 o 
   1   3  11      270.38      266.29      4.56 o 
   2   3  11      694.53      692.89      7.51 o 
   3   3  11        0.00        1.05      0.71 o 
   4   3  11      116.78      116.44      3.33 o 
   5   3  11       97.98       89.75      3.00 o 
   6   3  11      111.90       88.49      3.54 o 
   7   3  11      121.72      116.57      6.95 o 
   8   3  11      190.98      188.96      8.15 o 
   9   3  11       54.68       55.21     10.88 o 
  10   3  11       77.82       80.86     16.54 o 
  11   3  11      225.83      235.73     11.09 o 
  12   3  11       32.42       25.48      6.91 o 
  13   3  11      172.49      170.12     10.69 o 
 -14   4  11        6.09        3.99      2.90 o 
 -13   4  11       40.44       32.11     14.80 o 
 -12   4  11        1.21        1.77      1.42 o 
 -11   4  11       12.04       11.20      3.75 o 
 -10   4  11        6.83        8.17      3.46 o 
  -9   4  11        0.02        3.14      1.77 o 
  -8   4  11       22.48       25.02      5.10 o 
  -7   4  11        0.00        2.58      1.28 o 
  -6   4  11       27.13       27.60      3.45 o 
  -5   4  11      133.56      125.05      3.94 o 
  -4   4  11      395.57      358.99      8.33 o 
  -3   4  11       22.84       25.40      1.92 o 
  -2   4  11       58.89       69.65      2.48 o 
  -1   4  11       36.54       40.67      3.24 o 
   0   4  11      175.69      203.66      4.79 o 
   1   4  11      272.54      259.24      4.90 o 
   2   4  11     2712.42     2636.83     32.22 o 
   3   4  11      371.97      354.02      6.73 o 
   4   4  11      222.72      201.55      4.56 o 
   5   4  11       19.35       20.83      4.92 o 
   6   4  11        5.47        5.07      1.47 o 
   7   4  11        4.42        6.96      2.78 o 
   8   4  11        0.98       -0.16      3.48 o 
   9   4  11       74.39       65.64     11.12 o 
  10   4  11        0.01        1.77      2.33 o 
  11   4  11        4.53        3.43      2.62 o 
  12   4  11      514.48      536.33     17.35 o 
 -13   5  11       14.88       11.80      8.72 o 
 -12   5  11       67.68       50.82     26.93 o 
 -11   5  11        8.98        8.96      4.07 o 
 -10   5  11      102.04      110.40      8.88 o 
  -9   5  11       20.38       20.41      4.94 o 
  -8   5  11        6.07        9.55      3.36 o 
  -7   5  11       23.53       18.19      4.40 o 
  -6   5  11      102.85      113.65      4.96 o 
  -5   5  11      213.86      204.31      6.81 o 
  -4   5  11      336.15      309.91      7.72 o 
  -3   5  11      139.67      119.02      3.78 o 
  -2   5  11      144.45      127.03      3.21 o 
  -1   5  11        7.56        6.47      1.30 o 
   0   5  11       50.70       46.33      2.75 o 
   1   5  11      198.83      204.43      4.67 o 
   2   5  11      170.47      159.78      4.42 o 
   3   5  11        9.93       12.78      2.69 o 
   4   5  11      130.10      117.11      3.24 o 
   5   5  11        7.31        6.29      2.30 o 
   6   5  11        5.45        5.86      2.15 o 
   7   5  11       18.09       20.00      6.69 o 
   8   5  11        0.22        3.46      2.27 o 
   9   5  11        3.18        2.87      2.07 o 
  10   5  11       58.79       52.24     20.16 o 
  11   5  11        0.15        1.68      2.68 o 
  12   5  11        0.11        1.49      3.57 o 
 -12   6  11        0.00        1.99      2.47 o 
 -11   6  11       39.81       25.59     12.19 o 
 -10   6  11        6.57        5.33      2.64 o 
  -9   6  11       23.27       17.14      7.70 o 
  -8   6  11       33.79       35.02     11.93 o 
  -7   6  11       10.34       13.92      4.59 o 
  -6   6  11       27.47       31.79      6.90 o 
  -5   6  11        0.86        1.40      2.29 o 
  -4   6  11      134.96      116.04      5.47 o 
  -3   6  11      149.20      124.21      5.17 o 
  -2   6  11        2.98        5.91      2.12 o 
  -1   6  11      264.37      260.56      6.67 o 
   0   6  11       52.46       53.94      3.61 o 
   1   6  11       40.06       40.48      4.52 o 
   2   6  11       17.71       17.05      3.70 o 
   3   6  11       59.90       57.65      9.41 o 
   4   6  11        5.15        5.76      1.72 o 
   5   6  11        3.91        3.33      1.78 o 
   6   6  11       12.70       12.57      3.24 o 
   7   6  11       13.08       10.75      3.30 o 
   8   6  11       20.02       20.82      5.83 o 
   9   6  11       12.01       10.08      5.04 o 
  10   6  11       11.03        8.95      6.94 o 
 -11   7  11       50.38       25.62     28.59 o 
 -10   7  11        8.53        5.62      3.33 o 
  -9   7  11       41.62       47.74      7.35 o 
  -8   7  11       18.91       19.33      7.07 o 
  -7   7  11        8.39        8.38      3.93 o 
  -6   7  11       13.49       16.09      4.00 o 
  -5   7  11       35.60       39.61     12.02 o 
  -4   7  11       45.44       54.22     10.42 o 
  -3   7  11       75.33       78.79      8.45 o 
  -2   7  11      149.72      144.84      6.11 o 
  -1   7  11      308.76      337.65     10.08 o 
   0   7  11      300.01      310.78      9.23 o 
   1   7  11       64.87       67.13      4.25 o 
   2   7  11        0.08        2.36      2.90 o 
   3   7  11        1.67        2.54      1.48 o 
   4   7  11       25.67       23.61      5.71 o 
   5   7  11        1.77        2.01      3.05 o 
   6   7  11        0.01        3.03      1.69 o 
   7   7  11       24.13       30.78     12.79 o 
   8   7  11        2.38        4.87      5.11 o 
   9   7  11       14.54       13.42      9.05 o 
  -9   8  11        6.11        3.86      3.33 o 
  -8   8  11       22.39       17.36      8.94 o 
  -7   8  11       65.12       66.08      9.30 o 
  -6   8  11       28.79       28.12      9.21 o 
  -5   8  11        0.22        4.91      2.69 o 
  -4   8  11      149.84      153.78      8.51 o 
  -3   8  11        3.34        5.55      2.88 o 
  -2   8  11       62.79       67.30     12.96 o 
  -1   8  11        0.56        2.05      2.41 o 
   0   8  11       99.54       95.50     25.32 o 
   1   8  11        2.71        6.51      2.52 o 
   2   8  11        2.20        3.14      1.62 o 
   3   8  11       15.65       14.22      5.33 o 
   4   8  11       20.43       19.26      6.94 o 
   5   8  11        1.23        1.82      3.19 o 
   6   8  11       10.43        6.50      5.14 o 
   7   8  11       47.87       31.44     18.53 o 
  -6   9  11       21.14       19.03      7.86 o 
  -5   9  11       30.50       24.99     10.69 o 
  -4   9  11       31.97       27.88      6.83 o 
  -3   9  11        0.86        4.40      2.77 o 
  -2   9  11       28.03       27.27      8.87 o 
  -1   9  11       30.70       28.42      9.44 o 
   0   9  11        9.68        8.39      5.89 o 
   1   9  11       13.58       14.23      5.25 o 
   2   9  11        0.99        1.39      2.21 o 
   3   9  11        0.08        0.69      1.93 o 
   4   9  11       29.72       21.34     10.93 o 
   5   9  11       19.60       12.81      8.65 o 
 -15   0  12       34.88       18.99     18.89 o 
 -14   0  12        6.65        5.93      3.46 o 
 -13   0  12      182.94      181.79     10.75 o 
 -12   0  12       43.33       29.92     10.76 o 
 -11   0  12      258.32      279.44     12.28 o 
 -10   0  12      144.23      147.29      7.35 o 
  -9   0  12      220.34      219.66     10.42 o 
  -8   0  12      391.20      365.11      9.92 o 
  -7   0  12      250.38      236.12      7.72 o 
  -6   0  12      848.50      877.47     22.83 o 
  -5   0  12     1416.38     1499.01     23.41 o 
  -4   0  12      250.67      242.68      5.71 o 
  -3   0  12       62.43       81.39      2.69 o 
  -2   0  12       24.63       32.19      1.69 o 
  -1   0  12     3524.39     3836.98     84.25 o 
   0   0  12     6351.44     6950.16    103.00 o 
   1   0  12     3774.60     4096.11     33.48 o 
   2   0  12     1082.34     1225.22     17.78 o 
   3   0  12      785.67      875.59     31.82 o 
   4   0  12      840.93      827.56     12.83 o 
   5   0  12     7788.04     8446.88    206.64 o 
   6   0  12      560.90      523.03     21.60 o 
   7   0  12       53.13       54.23     15.27 o 
   8   0  12      222.18      217.25      9.17 o 
   9   0  12      593.79      566.47     19.16 o 
  10   0  12        8.92        7.93      4.62 o 
  11   0  12        5.78        3.95      3.82 o 
  12   0  12      201.48      213.80     13.90 o 
  13   0  12       50.85       41.72     35.97 o 
 -15   1  12       74.22       80.23     20.11 o 
 -14   1  12        0.76        2.43      1.96 o 
 -13   1  12       56.86       51.03      6.25 o 
 -12   1  12      220.55      222.31      7.93 o 
 -11   1  12       70.94       65.03      7.04 o 
 -10   1  12      167.64      159.12      4.98 o 
  -9   1  12      163.57      169.09      5.61 o 
  -8   1  12      682.72      647.38      8.49 o 
  -7   1  12      759.43      727.84     10.10 o 
  -6   1  12        0.02        2.49      0.90 o 
  -5   1  12      617.01      620.15     11.27 o 
  -4   1  12      313.61      288.95      4.85 o 
  -3   1  12      202.66      215.06      3.68 o 
  -2   1  12      484.42      436.58      6.49 o 
  -1   1  12        2.12       -0.34      1.37 o 
   0   1  12      284.33      262.83      3.90 o 
   1   1  12     1812.69     2135.70     13.53 o 
   2   1  12      923.04      777.97     11.62 o 
   3   1  12      424.14      308.88      5.08 o 
   4   1  12      415.20      396.32      6.07 o 
   5   1  12      298.93      264.06      6.23 o 
   6   1  12     1313.87     1296.04     13.32 o 
   7   1  12      493.89      484.83      8.39 o 
   8   1  12        0.89        3.34      1.74 o 
   9   1  12      236.05      212.16      8.73 o 
  10   1  12       11.75       12.65      3.87 o 
  11   1  12       17.68       18.78      6.98 o 
  12   1  12        8.27        8.44      3.29 o 
  13   1  12      120.24      134.60      9.61 o 
 -15   2  12       14.60       10.25      9.42 o 
 -14   2  12       24.18       20.68     10.85 o 
 -13   2  12       78.91       72.80      6.11 o 
 -12   2  12        0.02        1.74      1.57 o 
 -11   2  12        9.25       10.40      2.83 o 
 -10   2  12      403.32      447.35     11.85 o 
  -9   2  12      119.12      114.80      4.56 o 
  -8   2  12       51.01       56.06      4.56 o 
  -7   2  12      170.90      162.04      5.37 o 
  -6   2  12     2554.78     2698.47     51.66 o 
  -5   2  12        0.03        1.48      0.92 o 
  -4   2  12     1936.19     2023.44     14.38 o 
  -3   2  12        4.66       10.40      1.39 o 
  -2   2  12     2265.83     2430.52     16.19 o 
  -1   2  12       72.68       64.09      2.16 o 
   0   2  12     2029.17     1975.73     18.65 o 
   1   2  12      536.72      506.17      7.41 o 
   2   2  12       11.64       13.83      1.21 o 
   3   2  12      301.96      260.42      4.20 o 
   4   2  12      202.86      189.45      4.12 o 
   5   2  12      175.38      161.38      6.13 o 
   6   2  12       61.83       49.13      4.33 o 
   7   2  12      155.52      162.51      6.21 o 
   8   2  12      480.44      471.80     11.14 o 
   9   2  12        0.15        1.41      2.77 o 
  10   2  12       38.37       41.04     10.17 o 
  11   2  12      201.30      195.52      9.33 o 
  12   2  12       69.01       68.46      9.64 o 
  13   2  12       52.08       47.02     15.44 o 
 -14   3  12      205.61      221.41     19.32 o 
 -13   3  12        4.90        3.95      1.93 o 
 -12   3  12      213.54      217.51      7.91 o 
 -11   3  12       46.78       43.29      6.03 o 
 -10   3  12       73.89       83.15      5.66 o 
  -9   3  12      151.22      145.14      6.40 o 
  -8   3  12      141.35      144.80      4.94 o 
  -7   3  12      391.32      378.29      8.57 o 
  -6   3  12      388.86      419.63     11.31 o 
  -5   3  12     4924.08     5076.33    169.53 o 
  -4   3  12     1027.59     1082.02     14.78 o 
  -3   3  12        2.35        5.50      1.27 o 
  -2   3  12     1229.13     1326.88      9.89 o 
  -1   3  12     1506.96     1625.88     14.07 o 
   0   3  12      789.97      754.93     10.41 o 
   1   3  12        5.61        5.06      1.19 o 
   2   3  12     1413.82     1323.79     23.53 o 
   3   3  12     1425.15     1384.52     11.21 o 
   4   3  12        2.48        4.19      1.10 o 
   5   3  12     2011.91     1867.23     18.20 o 
   6   3  12       62.61       80.92      3.88 o 
   7   3  12       92.90       89.33      7.03 o 
   8   3  12      123.64      113.31     12.03 o 
   9   3  12      359.01      361.98     12.30 o 
  10   3  12      273.27      281.82     11.46 o 
  11   3  12        4.11        3.32      3.33 o 
  12   3  12       96.41      102.21      8.22 o 
  13   3  12       45.18       30.70     15.13 o 
 -14   4  12       28.02       13.20      8.80 o 
 -13   4  12      139.12      142.89      8.38 o 
 -12   4  12       15.41       13.55      4.13 o 
 -11   4  12       62.65       67.71      7.84 o 
 -10   4  12       88.04       91.19      5.46 o 
  -9   4  12      655.43      670.73     14.97 o 
  -8   4  12      130.16      112.49      8.55 o 
  -7   4  12       92.82       89.31      4.77 o 
  -6   4  12      105.83      108.17      3.77 o 
  -5   4  12      779.81      826.03     17.55 o 
  -4   4  12      274.02      292.07      8.45 o 
  -3   4  12     1041.21     1059.71      9.70 o 
  -2   4  12      522.61      585.84      9.21 o 
  -1   4  12        3.00        6.47      1.36 o 
   0   4  12      619.15      646.15      7.67 o 
   1   4  12     4166.71     4178.29     72.29 o 
   2   4  12       83.03       74.95      2.55 o 
   3   4  12      184.88      163.92      4.08 o 
   4   4  12     2091.20     1901.90     20.97 o 
   5   4  12       35.68       27.79      3.24 o 
   6   4  12      164.57      137.32      5.62 o 
   7   4  12        0.67        4.12      2.04 o 
   8   4  12      347.15      320.44     10.65 o 
   9   4  12       50.49       48.89     15.43 o 
  10   4  12       69.30       76.61     19.57 o 
  11   4  12       79.84       66.34     17.63 o 
  12   4  12        9.96        9.99      3.95 o 
 -13   5  12        2.13        0.80      3.99 o 
 -12   5  12       38.14       23.29      9.92 o 
 -11   5  12       59.37       57.13      8.04 o 
 -10   5  12        0.53        2.82      3.84 o 
  -9   5  12       33.70       42.63      9.85 o 
  -8   5  12      314.75      334.99      9.78 o 
  -7   5  12        2.06        3.94      2.06 o 
  -6   5  12       20.78       27.86      5.67 o 
  -5   5  12       80.35       80.82      5.00 o 
  -4   5  12      131.65      126.19      5.44 o 
  -3   5  12       12.51       10.53      2.19 o 
  -2   5  12      153.32      143.75      4.46 o 
  -1   5  12      196.25      187.06      4.53 o 
   0   5  12      109.41      116.81      3.29 o 
   1   5  12      139.08      123.60      3.33 o 
   2   5  12      159.87      152.70      4.32 o 
   3   5  12      119.36      121.09      3.59 o 
   4   5  12      492.01      449.62      7.81 o 
   5   5  12      368.22      346.84      9.34 o 
   6   5  12      172.63      163.56      5.57 o 
   7   5  12       21.50       20.48      5.77 o 
   8   5  12        2.50        3.85      2.36 o 
   9   5  12       56.39       54.56      7.44 o 
  10   5  12       19.07       16.46      6.50 o 
  11   5  12        0.79        3.83      2.19 o 
  12   5  12       12.94        4.76      6.57 o 
 -12   6  12       53.00       48.80      8.88 o 
 -11   6  12        0.95        3.07      2.24 o 
 -10   6  12      101.83       92.56      7.46 o 
  -9   6  12       71.64       75.30      7.55 o 
  -8   6  12       92.33       91.53      7.35 o 
  -7   6  12       44.59       45.41     11.55 o 
  -6   6  12       63.23       65.53      6.08 o 
  -5   6  12       18.19       21.85      5.38 o 
  -4   6  12       32.88       38.97      8.52 o 
  -3   6  12      533.34      493.19     39.06 o 
  -2   6  12      277.26      314.07      8.80 o 
  -1   6  12      121.80      112.48      4.06 o 
   0   6  12       34.22       37.37      7.86 o 
   1   6  12      160.44      171.71      5.26 o 
   2   6  12      515.46      521.60     11.33 o 
   3   6  12        7.39        9.12      2.18 o 
   4   6  12      193.04      198.58      5.00 o 
   5   6  12        2.55        4.43      1.91 o 
   6   6  12       43.05       46.59      6.12 o 
   7   6  12       60.83       54.29      5.47 o 
   8   6  12       95.66       99.30      6.16 o 
   9   6  12       23.89       19.33      7.59 o 
  10   6  12        2.27        4.39      2.17 o 
 -10   7  12       33.34       19.05     14.13 o 
  -9   7  12       73.95       74.49      7.62 o 
  -8   7  12       11.00       13.13      4.73 o 
  -7   7  12       13.79       19.64      6.94 o 
  -6   7  12      106.05      117.74      7.89 o 
  -5   7  12       48.67       53.99     16.41 o 
  -4   7  12      165.20      157.45      6.43 o 
  -3   7  12      141.68      135.89     10.58 o 
  -2   7  12       65.76       60.82     10.41 o 
  -1   7  12      946.89      907.81     40.08 o 
   0   7  12       85.94      102.71     12.11 o 
   1   7  12       48.03       48.87      3.95 o 
   2   7  12       68.26       71.06      5.52 o 
   3   7  12       85.61       80.45      5.10 o 
   4   7  12       17.45       15.83      4.31 o 
   5   7  12        0.19        1.20      1.57 o 
   6   7  12      398.08      385.93     19.60 o 
   7   7  12       20.94       20.12     10.25 o 
   8   7  12       40.11       31.71     13.50 o 
   9   7  12       64.85       73.77     10.10 o 
  -9   8  12       51.17       33.95     25.85 o 
  -8   8  12       28.99       19.45      7.21 o 
  -7   8  12       59.37       56.04      9.76 o 
  -6   8  12        0.03        4.77      2.98 o 
  -5   8  12        0.42        0.52      2.59 o 
  -4   8  12        1.33        3.94      2.84 o 
  -3   8  12      419.99      449.12     16.94 o 
  -2   8  12      109.98      109.08      6.79 o 
  -1   8  12        6.29        5.70      2.42 o 
   0   8  12      175.67      175.75      8.76 o 
   1   8  12      158.48      167.09      8.43 o 
   2   8  12       16.55       14.23      4.82 o 
   3   8  12       38.17       36.86      9.13 o 
   4   8  12       34.44       27.35     10.53 o 
   5   8  12        2.93        2.66      1.94 o 
   6   8  12       27.36       19.33      8.49 o 
   7   8  12       65.21       59.99     12.78 o 
  -6   9  12        0.36        3.69      3.62 o 
  -5   9  12       32.48       27.05      9.62 o 
  -4   9  12      188.63      194.73      8.45 o 
  -3   9  12       89.42      105.97      8.12 o 
  -2   9  12       30.34       25.35      8.63 o 
  -1   9  12       21.92       17.14      7.37 o 
   0   9  12       30.83       25.95     11.32 o 
   1   9  12        8.29        9.39      5.32 o 
   2   9  12       78.30       74.64      7.31 o 
   3   9  12       82.77       85.02      9.60 o 
   4   9  12        1.41       -1.98      4.79 o 
   5   9  12       79.69       54.27     19.98 o 
 -15   1  13        7.35        5.62      3.85 o 
 -14   1  13        4.10        3.31      4.13 o 
 -13   1  13        0.06        2.82      1.69 o 
 -12   1  13        3.23        3.69      2.63 o 
 -11   1  13        6.65        6.04      2.30 o 
 -10   1  13      352.42      349.42      9.38 o 
  -9   1  13        7.54       10.12      2.53 o 
  -8   1  13      192.56      193.00      5.57 o 
  -7   1  13      576.50      567.13     10.05 o 
  -6   1  13       38.06       31.51      2.21 o 
  -5   1  13       81.61       75.20      2.46 o 
  -4   1  13       72.61       64.88      1.92 o 
  -3   1  13       86.11       77.49      1.63 o 
  -2   1  13      361.69      341.53      5.46 o 
  -1   1  13     1602.79     1737.73     14.65 o 
   0   1  13      854.57      883.85      7.81 o 
   1   1  13     1571.24     1629.26     15.53 o 
   2   1  13      870.26      970.04      8.05 o 
   3   1  13       25.22       32.88      1.11 o 
   4   1  13        5.90        5.22      1.11 o 
   5   1  13       51.67       48.33      6.11 o 
   6   1  13      290.21      304.49      7.23 o 
   7   1  13        0.02        0.74      1.89 o 
   8   1  13       34.71       33.34      6.36 o 
   9   1  13        3.77        5.47      2.58 o 
  10   1  13       31.40       35.98      8.67 o 
  11   1  13        0.01        1.67      1.74 o 
  12   1  13       24.22       17.04      7.90 o 
  13   1  13        0.79        1.19      2.58 o 
 -15   2  13        6.28        6.41      3.50 o 
 -14   2  13        5.97        5.50      3.40 o 
 -13   2  13        1.95        2.43      1.74 o 
 -12   2  13       15.40       12.36      4.50 o 
 -11   2  13       31.81       26.72      6.96 o 
 -10   2  13       75.13       79.16      6.24 o 
  -9   2  13       11.81       10.08      2.65 o 
  -8   2  13        0.00        1.02      1.58 o 
  -7   2  13      371.90      358.71      8.75 o 
  -6   2  13       58.72       64.53      2.37 o 
  -5   2  13       27.78       28.26      3.54 o 
  -4   2  13        0.30        1.14      0.74 o 
  -3   2  13      214.42      199.89      3.53 o 
  -2   2  13       39.39       37.38      1.91 o 
  -1   2  13      146.44      148.33      3.57 o 
   0   2  13        5.15        6.75      0.83 o 
   1   2  13      327.42      397.92      5.36 o 
   2   2  13       24.89       18.03      1.61 o 
   3   2  13      817.21      850.50     11.51 o 
   4   2  13      312.04      296.29      5.55 o 
   5   2  13      130.06      116.71      3.68 o 
   6   2  13       55.90       41.73      5.83 o 
   7   2  13       78.23       73.33      3.66 o 
   8   2  13        6.94        7.04      2.48 o 
   9   2  13      148.40      143.85      6.16 o 
  10   2  13       88.35       99.12     10.29 o 
  11   2  13        7.22       10.49      4.13 o 
  12   2  13        1.99        3.42      3.07 o 
  13   2  13        0.75        3.69      4.33 o 
 -14   3  13        1.49        4.98      7.72 o 
 -13   3  13       57.75       51.22      7.16 o 
 -12   3  13       10.13       11.51      3.63 o 
 -11   3  13       10.38        9.55      3.19 o 
 -10   3  13       45.58       50.05      6.11 o 
  -9   3  13       19.36       19.12      4.40 o 
  -8   3  13       56.65       58.24      4.65 o 
  -7   3  13      126.46      114.87      3.64 o 
  -6   3  13     2061.97     2126.64     19.05 o 
  -5   3  13        0.69        0.52      1.09 o 
  -4   3  13      119.17      128.75      3.88 o 
  -3   3  13       86.45       94.43      2.17 o 
  -2   3  13     1035.67     1005.20     37.56 o 
  -1   3  13       41.91       31.89      4.81 o 
   0   3  13     2485.81     2636.55     25.21 o 
   1   3  13      132.68      126.19      2.60 o 
   2   3  13       45.34       40.75      2.52 o 
   3   3  13      131.47      101.78      3.07 o 
   4   3  13      106.63       91.58      2.87 o 
   5   3  13        0.20       -0.03      1.04 o 
   6   3  13      106.94      111.29      4.54 o 
   7   3  13      242.48      203.36      6.85 o 
   8   3  13       18.37       17.60      4.59 o 
   9   3  13        3.64        5.70      2.32 o 
  10   3  13       70.02       68.21     15.69 o 
  11   3  13       22.18       17.82      7.36 o 
  12   3  13        2.74        0.37      3.40 o 
  13   3  13        0.12        0.23      2.87 o 
 -14   4  13        1.14        0.81      4.14 o 
 -13   4  13        2.86        2.18      4.50 o 
 -12   4  13        2.51        4.14      2.61 o 
 -11   4  13        6.38        5.70      2.94 o 
 -10   4  13       48.20       49.63      9.58 o 
  -9   4  13       19.70       22.68      4.49 o 
  -8   4  13        5.41        4.78      2.74 o 
  -7   4  13      128.11      115.99     11.99 o 
  -6   4  13        0.12        2.32      1.38 o 
  -5   4  13        3.08        3.94      1.81 o 
  -4   4  13       81.84       95.84      4.67 o 
  -3   4  13       25.15       24.99      3.17 o 
  -2   4  13       18.70       14.82      1.59 o 
  -1   4  13     1217.91     1303.69     16.61 o 
   0   4  13     1051.20     1029.17     11.14 o 
   1   4  13      935.73      931.83     14.46 o 
   2   4  13       10.79        5.12      1.41 o 
   3   4  13        3.12        1.89      1.03 o 
   4   4  13      289.21      236.76      6.19 o 
   5   4  13      104.96       83.77      3.05 o 
   6   4  13       28.15       25.34      6.56 o 
   7   4  13        8.16        7.83      2.72 o 
   8   4  13      445.65      427.40     13.04 o 
   9   4  13       49.94       44.39     14.03 o 
  10   4  13        0.46        2.39      2.60 o 
  11   4  13       45.62       45.63     11.64 o 
  12   4  13       39.70       27.71     13.73 o 
 -13   5  13        5.79        6.25      3.04 o 
 -12   5  13        9.18        8.05      4.55 o 
 -11   5  13       12.25        7.74      2.27 o 
 -10   5  13       37.01       37.85     11.20 o 
  -9   5  13        4.37       10.20      4.21 o 
  -8   5  13        4.90        3.36      3.00 o 
  -7   5  13       16.44       18.58      4.69 o 
  -6   5  13       36.66       45.43      8.19 o 
  -5   5  13       38.63       47.85     10.52 o 
  -4   5  13       12.85        9.72      2.58 o 
  -3   5  13       81.57       72.11      4.61 o 
  -2   5  13      167.01      179.38      5.20 o 
  -1   5  13      162.50      162.71      4.87 o 
   0   5  13      976.93     1008.09     12.56 o 
   1   5  13       67.94       60.96      3.28 o 
   2   5  13      110.96      105.33      3.38 o 
   3   5  13       19.72       19.36      4.28 o 
   4   5  13        3.26        5.56      1.71 o 
   5   5  13       19.35       20.35      5.31 o 
   6   5  13       74.50       64.59      6.36 o 
   7   5  13        7.74        7.19      2.09 o 
   8   5  13       96.11       98.48      7.85 o 
   9   5  13       89.17       85.51      7.11 o 
  10   5  13      259.01      287.96     17.69 o 
  11   5  13       12.16       11.83      6.40 o 
 -12   6  13        5.74        5.00      4.03 o 
 -11   6  13       16.63       12.18      5.71 o 
 -10   6  13        7.48        6.52      4.06 o 
  -9   6  13       21.31       21.82      6.84 o 
  -8   6  13       15.16       20.07      6.01 o 
  -7   6  13       25.65       27.72      9.17 o 
  -6   6  13       28.41       34.03      8.18 o 
  -5   6  13       23.99       32.80      7.92 o 
  -4   6  13        7.39       13.54      3.73 o 
  -3   6  13        8.10        8.81      2.74 o 
  -2   6  13       23.99       26.24      5.21 o 
  -1   6  13        1.29        3.04      1.52 o 
   0   6  13        8.53        9.90      2.47 o 
   1   6  13       37.23       53.27      6.22 o 
   2   6  13       33.44       33.10      6.38 o 
   3   6  13       75.21       65.90      3.59 o 
   4   6  13       60.98       64.19     10.10 o 
   5   6  13        7.96        6.87      3.58 o 
   6   6  13      166.96      178.71     10.39 o 
   7   6  13        1.02        1.58      3.28 o 
   8   6  13        0.37        3.82      3.35 o 
   9   6  13        0.12        2.71      2.91 o 
  10   6  13       26.18       21.98     10.72 o 
 -11   7  13       23.03        7.64     19.67 o 
 -10   7  13        2.92        3.47      2.73 o 
  -9   7  13        0.21        3.18      2.67 o 
  -8   7  13       32.10       27.12      9.99 o 
  -7   7  13       66.67       71.89      9.11 o 
  -6   7  13       33.05       35.59     12.66 o 
  -5   7  13       33.22       39.13      8.05 o 
  -4   7  13        1.20        4.26      2.02 o 
  -3   7  13      123.05      134.51      6.49 o 
  -2   7  13        1.64        2.94      2.37 o 
  -1   7  13       15.03       13.68      3.55 o 
   0   7  13      187.43      209.19     10.84 o 
   1   7  13        9.97        7.26      2.15 o 
   2   7  13      125.03      129.05      5.90 o 
   3   7  13       64.81       66.07      5.72 o 
   4   7  13        1.66        1.02      2.26 o 
   5   7  13        0.93        2.68      3.01 o 
   6   7  13       76.71       73.73     10.24 o 
   7   7  13       46.48       63.20      9.58 o 
   8   7  13       58.77       52.95      8.92 o 
  -9   8  13        0.10        3.36      4.96 o 
  -8   8  13       21.87       16.71      9.52 o 
  -7   8  13       17.94       16.90      6.73 o 
  -6   8  13       26.54       27.48     10.81 o 
  -5   8  13       14.01       16.28      4.84 o 
  -4   8  13      253.56      272.45      9.61 o 
  -3   8  13      539.02      555.07     22.93 o 
  -2   8  13      116.77      132.20      7.66 o 
  -1   8  13       44.75       37.31     13.31 o 
   0   8  13       34.51       29.14     10.62 o 
   1   8  13        0.00        4.44      2.98 o 
   2   8  13       11.06       10.44      3.55 o 
   3   8  13      102.06      108.67      8.40 o 
   4   8  13        0.46        0.01      3.09 o 
   5   8  13      252.53      252.38     11.29 o 
   6   8  13        0.02        1.87      2.72 o 
   7   8  13      116.23      106.49     14.66 o 
  -5   9  13       38.39       27.76     13.06 o 
  -4   9  13      117.96      118.98      6.73 o 
  -3   9  13        0.08        1.84      2.62 o 
  -2   9  13       34.57       29.63     13.46 o 
  -1   9  13        0.03       -0.37      2.25 o 
   0   9  13        1.47        2.98      2.84 o 
   1   9  13        0.01        3.38      2.79 o 
   2   9  13        0.01        1.70      2.64 o 
   3   9  13        3.04        3.69      4.25 o 
   4   9  13       49.07       30.95     21.56 o 
 -15   0  14        9.52        5.85      5.44 o 
 -14   0  14       28.39       20.91     11.87 o 
 -13   0  14        0.89        3.04      2.53 o 
 -12   0  14      627.10      653.47     21.82 o 
 -11   0  14       15.06       17.64      6.40 o 
 -10   0  14      321.92      330.63     13.13 o 
  -9   0  14      181.90      180.71      7.10 o 
  -8   0  14     1249.00     1083.87    127.57 o 
  -7   0  14       13.08       14.22      4.54 o 
  -6   0  14        0.21        2.36      1.47 o 
  -5   0  14        6.64       36.05     14.15 o 
  -4   0  14      330.95      362.65     10.26 o 
  -3   0  14      324.63      358.86      5.28 o 
  -2   0  14      793.17      790.13     12.67 o 
  -1   0  14     1213.49     1421.58     23.84 o 
   0   0  14      215.62      221.58      4.98 o 
   1   0  14       87.32       76.98      2.46 o 
   2   0  14     1358.22     1312.77     12.32 o 
   3   0  14     1373.51     1330.70     19.40 o 
   4   0  14     1774.91     1665.71     64.41 o 
   5   0  14     3923.56     4196.17    170.16 o 
   6   0  14     2959.10     3106.33     66.20 o 
   7   0  14      101.20       99.06      5.61 o 
   8   0  14        5.87        7.86      3.24 o 
   9   0  14      151.10      149.94      7.46 o 
  10   0  14       87.17       96.29      6.53 o 
  11   0  14        8.10        5.76      3.94 o 
  12   0  14        0.52        2.78      6.18 o 
  13   0  14      426.39      462.85     39.48 o 
 -15   1  14       15.10        6.62      3.94 o 
 -14   1  14       49.52       38.61      7.72 o 
 -13   1  14       29.62       23.85      8.64 o 
 -12   1  14       16.22       15.73      4.44 o 
 -11   1  14      725.49      752.47     14.32 o 
 -10   1  14        4.31        4.65      1.56 o 
  -9   1  14       27.23       21.99      4.21 o 
  -8   1  14       33.49       29.31      3.07 o 
  -7   1  14      382.29      368.48      7.20 o 
  -6   1  14      162.31      161.19      4.15 o 
  -5   1  14     1070.97     1074.94     41.51 o 
  -4   1  14      807.51      842.79      7.25 o 
  -3   1  14        8.18       10.20      1.41 o 
  -2   1  14        7.70       16.99      3.15 o 
  -1   1  14      558.62      561.72     10.95 o 
   0   1  14        2.55        0.62      0.70 o 
   1   1  14     1066.46      966.78      8.31 o 
   2   1  14      513.23      572.44      7.25 o 
   3   1  14        6.44       11.46      1.31 o 
   4   1  14      125.68      116.90      4.48 o 
   5   1  14     6113.23     5982.15    104.10 o 
   6   1  14       86.77       79.49      3.39 o 
   7   1  14      701.04      656.57     10.78 o 
   8   1  14      333.39      328.53      8.66 o 
   9   1  14        0.54        1.32      1.69 o 
  10   1  14        0.02        2.37      1.72 o 
  11   1  14      104.62      108.93      6.04 o 
  12   1  14       24.82       16.39      8.73 o 
  13   1  14        0.82        3.16      3.41 o 
 -15   2  14        8.14        2.67      6.18 o 
 -14   2  14        8.11        4.82      9.43 o 
 -13   2  14       25.37       17.14      6.48 o 
 -12   2  14      369.29      370.82     11.04 o 
 -11   2  14      136.06      129.15      6.42 o 
 -10   2  14       15.53       18.26      4.26 o 
  -9   2  14        5.90        6.55      2.22 o 
  -8   2  14      496.78      493.49      8.28 o 
  -7   2  14        5.20        4.08      1.38 o 
  -6   2  14      276.18      259.91      5.33 o 
  -5   2  14      791.16      782.55      9.40 o 
  -4   2  14        0.03        0.37      0.50 o 
  -3   2  14       48.08       41.35      3.28 o 
  -2   2  14      947.48      868.39     27.98 o 
  -1   2  14      621.61      621.82      8.77 o 
   0   2  14       36.65       38.06      2.18 o 
   1   2  14      136.73      114.63      2.27 o 
   2   2  14      844.33      805.37     10.52 o 
   3   2  14      112.80      113.14      3.21 o 
   4   2  14        5.91        4.19      1.13 o 
   5   2  14       69.95       46.24      3.68 o 
   6   2  14      506.18      477.99      9.20 o 
   7   2  14        6.26        5.77      2.22 o 
   8   2  14       42.47       43.58      4.76 o 
   9   2  14       23.36       21.64      5.33 o 
  10   2  14      165.47      173.77      7.64 o 
  11   2  14        1.46        3.00      2.54 o 
  12   2  14       48.24       37.21     15.49 o 
  13   2  14       81.19       78.75      9.94 o 
 -14   3  14      114.44      124.06     14.05 o 
 -13   3  14      177.75      181.61      8.83 o 
 -12   3  14       16.01       18.72      5.23 o 
 -11   3  14      249.75      263.14      9.50 o 
 -10   3  14      127.14      133.11      5.81 o 
  -9   3  14       47.98       45.59      4.81 o 
  -8   3  14      401.99      398.19      8.57 o 
  -7   3  14      174.34      184.44      5.61 o 
  -6   3  14      293.01      270.30      6.30 o 
  -5   3  14       84.20       56.66      4.42 o 
  -4   3  14     1417.35     1430.24     19.42 o 
  -3   3  14      858.93      901.55     10.24 o 
  -2   3  14       22.50       36.11      5.87 o 
  -1   3  14      806.26      827.62     11.51 o 
   0   3  14     1263.54     1294.44     10.78 o 
   1   3  14       45.66       29.52      4.76 o 
   2   3  14       68.65       67.20      2.29 o 
   3   3  14      479.65      478.97      8.09 o 
   4   3  14       53.86       57.29      2.59 o 
   5   3  14      242.88      182.50      5.88 o 
   6   3  14       64.08       56.41      3.44 o 
   7   3  14      749.90      741.08     16.97 o 
   8   3  14       66.65       63.98     14.12 o 
   9   3  14       57.35       53.62      7.49 o 
  10   3  14      194.28      190.38      9.42 o 
  11   3  14      135.76      126.86     10.12 o 
  12   3  14       29.56       24.78      9.85 o 
 -14   4  14        2.41        2.72      2.30 o 
 -13   4  14       58.16       57.60     20.39 o 
 -12   4  14      142.87      150.91      6.65 o 
 -11   4  14       55.05       49.10     13.61 o 
 -10   4  14       32.51       38.08      8.12 o 
  -9   4  14      531.24      541.59     14.36 o 
  -8   4  14      187.05      195.30      9.62 o 
  -7   4  14        0.31        2.88      2.37 o 
  -6   4  14      711.45      678.40     12.05 o 
  -5   4  14      343.90      310.38      8.31 o 
  -4   4  14       36.38       22.50      4.96 o 
  -3   4  14      142.17      134.60      4.07 o 
  -2   4  14        6.66        6.21      1.81 o 
  -1   4  14      437.05      463.10      9.33 o 
   0   4  14      160.12      162.58      5.37 o 
   1   4  14      332.19      333.88      7.21 o 
   2   4  14     1030.04      953.48     13.54 o 
   3   4  14      187.43      179.12      5.07 o 
   4   4  14      222.80      213.08      5.80 o 
   5   4  14      180.30      156.70      3.94 o 
   6   4  14      438.39      408.38     12.45 o 
   7   4  14        3.93        7.67      3.49 o 
   8   4  14        1.59        3.65      2.09 o 
   9   4  14      634.77      648.78     20.03 o 
  10   4  14        7.36        4.30      2.57 o 
  11   4  14        0.56        3.85      2.94 o 
  12   4  14       91.65       82.16     11.08 o 
 -13   5  14        0.08        0.33      3.07 o 
 -12   5  14        0.72        1.88      1.65 o 
 -11   5  14       50.69       54.05      8.76 o 
 -10   5  14       26.18       25.36      6.22 o 
  -9   5  14       24.94       23.63      7.99 o 
  -8   5  14       84.20       87.97      7.90 o 
  -7   5  14      157.73      157.19      6.33 o 
  -6   5  14        5.83       10.86      3.55 o 
  -5   5  14        0.54        3.60      2.07 o 
  -4   5  14       46.48       44.03      7.99 o 
  -3   5  14      635.87      646.53     12.73 o 
  -2   5  14        8.14       12.44      3.20 o 
  -1   5  14        2.45        2.66      1.37 o 
   0   5  14       29.16       34.12      6.44 o 
   1   5  14      249.92      245.96      7.28 o 
   2   5  14       17.12       16.87      3.31 o 
   3   5  14      213.52      202.00      4.89 o 
   4   5  14      162.95      151.42      5.35 o 
   5   5  14       32.97       28.36      7.69 o 
   6   5  14        4.25        3.72      2.54 o 
   7   5  14        3.98        5.92      3.02 o 
   8   5  14      332.46      326.22     18.70 o 
   9   5  14      303.18      302.08     15.07 o 
  10   5  14      161.29      153.50     15.70 o 
  11   5  14       35.03       18.47      6.26 o 
 -12   6  14        2.35        2.19      2.75 o 
 -11   6  14      112.24      116.44      7.58 o 
 -10   6  14       13.77        9.77      4.71 o 
  -9   6  14       88.94      101.58      6.07 o 
  -8   6  14       62.74       58.53     13.76 o 
  -7   6  14      151.15      151.08      7.37 o 
  -6   6  14        0.05        3.27      2.02 o 
  -5   6  14       14.33       14.28      3.67 o 
  -4   6  14      632.23      644.81     16.21 o 
  -3   6  14        0.04        4.12      2.08 o 
  -2   6  14      210.50      213.83      8.36 o 
  -1   6  14      260.31      274.88      7.26 o 
   0   6  14      133.70      132.75      5.37 o 
   1   6  14       26.76       27.42      6.21 o 
   2   6  14      484.33      485.04     10.91 o 
   3   6  14        4.48        4.79      1.53 o 
   4   6  14       12.18        8.82      2.96 o 
   5   6  14      150.82      145.18      8.85 o 
   6   6  14       58.65       59.03      9.75 o 
   7   6  14       21.95       21.35     11.98 o 
   8   6  14       38.22       40.17     15.53 o 
   9   6  14       21.37       15.85      8.22 o 
 -10   7  14       49.27       34.33     13.76 o 
  -9   7  14       17.37       17.09      5.38 o 
  -8   7  14      179.55      190.21      9.10 o 
  -7   7  14       92.99      111.12      7.32 o 
  -6   7  14        4.82        7.87      3.44 o 
  -5   7  14        9.57       14.67      4.01 o 
  -4   7  14       74.11       72.52     13.41 o 
  -3   7  14      366.54      371.28     11.18 o 
  -2   7  14      221.18      219.35      7.69 o 
  -1   7  14       48.67       58.00      7.12 o 
   0   7  14       60.31       64.81      8.56 o 
   1   7  14      224.45      233.67      6.86 o 
   2   7  14      118.77      116.92      5.86 o 
   3   7  14       45.28       37.00      5.11 o 
   4   7  14      183.39      185.01      9.88 o 
   5   7  14       66.39       68.34      6.32 o 
   6   7  14        8.41        1.95      5.14 o 
   7   7  14       30.42       25.38     17.54 o 
   8   7  14       75.68       71.13      7.31 o 
  -8   8  14       11.93        9.35      5.58 o 
  -7   8  14       38.45       34.10     16.51 o 
  -6   8  14       22.70       21.35      5.26 o 
  -5   8  14      139.83      133.36      7.53 o 
  -4   8  14       10.05        7.94      3.68 o 
  -3   8  14       15.61       17.32      4.98 o 
  -2   8  14        6.04        4.54      3.58 o 
  -1   8  14      197.33      201.59      8.65 o 
   0   8  14       25.48       25.33     11.61 o 
   1   8  14        0.01        2.86      2.37 o 
   2   8  14      135.41      129.69      6.53 o 
   3   8  14        8.63        6.70      4.38 o 
   4   8  14        8.09        7.65      3.19 o 
   5   8  14       67.54       58.36     12.98 o 
   6   8  14       18.32       12.48      5.60 o 
  -5   9  14       12.93        9.14      3.49 o 
  -4   9  14       17.55       14.85      5.04 o 
  -3   9  14       43.97       27.15     13.29 o 
  -2   9  14       11.92       11.96      5.42 o 
  -1   9  14       34.25       30.30     14.40 o 
   0   9  14       72.09       62.85     11.60 o 
   1   9  14       10.18        7.54      6.08 o 
   2   9  14       16.17       10.18      6.82 o 
   3   9  14       33.18       19.49     19.51 o 
   4   9  14       67.04       35.08     30.27 o 
 -15   1  15        3.65        0.55      4.65 o 
 -14   1  15        3.07        3.73      2.38 o 
 -13   1  15       14.68        9.89      4.03 o 
 -12   1  15        3.60        2.45      2.15 o 
 -11   1  15      283.60      283.35     10.12 o 
 -10   1  15        3.75        5.86      1.73 o 
  -9   1  15        0.38        2.52      1.28 o 
  -8   1  15       17.96       17.99      2.34 o 
  -7   1  15       30.80       23.83      3.10 o 
  -6   1  15      103.84      114.56      3.56 o 
  -5   1  15      128.45      126.09      5.09 o 
  -4   1  15      177.44      201.58      3.95 o 
  -3   1  15        7.78        7.99      1.85 o 
  -2   1  15        1.24        1.60      0.95 o 
  -1   1  15      440.29      462.74      7.15 o 
   0   1  15       10.62        8.29      1.10 o 
   1   1  15      180.01      190.85      5.91 o 
   2   1  15      551.47      630.01      8.35 o 
   3   1  15      575.72      538.86      6.99 o 
   4   1  15     1222.77     1148.60     14.20 o 
   5   1  15      650.29      576.02      9.38 o 
   6   1  15      108.95      104.69      4.34 o 
   7   1  15        3.93        2.40      2.23 o 
   8   1  15       11.84       15.32      4.42 o 
   9   1  15       86.20       88.84      5.15 o 
  10   1  15      100.73      106.54      5.67 o 
  11   1  15        1.20        1.58      3.31 o 
  12   1  15        7.52        6.57      2.42 o 
  13   1  15       26.98       13.01     11.23 o 
 -15   2  15        9.01        6.33      5.02 o 
 -14   2  15        1.06        2.41      2.40 o 
 -13   2  15       53.09       57.21      7.97 o 
 -12   2  15       34.96       36.18      8.53 o 
 -11   2  15       15.22       16.85      5.24 o 
 -10   2  15       94.99       99.99      4.30 o 
  -9   2  15       14.43       15.29      3.76 o 
  -8   2  15        7.25        5.78      1.70 o 
  -7   2  15        1.23        1.67      1.18 o 
  -6   2  15       83.60       76.40      2.39 o 
  -5   2  15       88.82      101.91      3.03 o 
  -4   2  15        1.71        1.41      0.61 o 
  -3   2  15       72.58       65.90      2.79 o 
  -2   2  15        2.37        4.40      1.29 o 
  -1   2  15        1.82        1.12      1.20 o 
   0   2  15        0.44        2.56      1.41 o 
   1   2  15      696.70      759.63      8.53 o 
   2   2  15       87.27       73.37      1.91 o 
   3   2  15      535.49      502.37      6.83 o 
   4   2  15        5.84        8.57      2.05 o 
   5   2  15       67.97       78.43      3.98 o 
   6   2  15       42.15       45.63      3.69 o 
   7   2  15       16.45       17.24      4.70 o 
   8   2  15       25.31       24.28      7.08 o 
   9   2  15      207.38      209.56      7.27 o 
  10   2  15       38.99       37.90      9.14 o 
  11   2  15       47.65       53.48     12.40 o 
  12   2  15        0.08        1.89      2.94 o 
  13   2  15        3.66        2.76      3.13 o 
 -14   3  15        2.97        4.74      3.40 o 
 -13   3  15        1.60        2.29      1.67 o 
 -12   3  15       31.08       29.15      9.41 o 
 -11   3  15        9.18        8.19      3.45 o 
 -10   3  15      108.18      112.20      7.06 o 
  -9   3  15        0.00        3.36      2.04 o 
  -8   3  15        1.58        3.14      2.25 o 
  -7   3  15      170.06      168.02      6.86 o 
  -6   3  15       96.30       87.24     15.42 o 
  -5   3  15      174.71      185.26      5.05 o 
  -4   3  15       26.63       26.01      5.25 o 
  -3   3  15      147.05      144.41      4.72 o 
  -2   3  15      156.50      162.51      4.88 o 
  -1   3  15       49.54       42.99      4.45 o 
   0   3  15     2440.93     2352.62     19.86 o 
   1   3  15      532.68      539.20     14.52 o 
   2   3  15       79.23       76.08      3.05 o 
   3   3  15       50.53       46.91      2.03 o 
   4   3  15      295.32      231.35      5.29 o 
   5   3  15       55.49       59.82      4.09 o 
   6   3  15        0.02        2.18      1.60 o 
   7   3  15        9.68       11.07      2.91 o 
   8   3  15       14.88       21.81      5.36 o 
   9   3  15        4.31        3.56      2.07 o 
  10   3  15       62.48       65.87     18.34 o 
  11   3  15      102.44      107.12      6.74 o 
  12   3  15        9.20        5.74      3.90 o 
 -14   4  15       55.91       16.48     30.18 o 
 -13   4  15        1.74        2.48      2.53 o 
 -12   4  15       21.56       19.53      7.26 o 
 -11   4  15        8.67        9.33      2.90 o 
 -10   4  15       43.86       42.53     12.32 o 
  -9   4  15        0.30        2.04      2.39 o 
  -8   4  15      362.12      384.29     11.36 o 
  -7   4  15      394.47      390.64     10.96 o 
  -6   4  15      247.33      213.68      6.97 o 
  -5   4  15      348.34      341.81      8.43 o 
  -4   4  15       10.15        7.77      2.30 o 
  -3   4  15       84.69       79.25      3.52 o 
  -2   4  15       64.85       47.59      3.52 o 
  -1   4  15       69.77       72.92      3.49 o 
   0   4  15      934.39      874.35      9.36 o 
   1   4  15       12.93       16.24      3.63 o 
   2   4  15       14.98       19.77      3.68 o 
   3   4  15      163.68      147.83      4.07 o 
   4   4  15      103.18      103.84      3.76 o 
   5   4  15      108.52      100.15      4.32 o 
   6   4  15       36.76       31.95      6.47 o 
   7   4  15        2.55        0.20      2.55 o 
   8   4  15       13.76       14.96      4.76 o 
   9   4  15       36.69       23.53     10.88 o 
  10   4  15       76.54       74.09      8.53 o 
  11   4  15       65.23       70.20      8.85 o 
 -13   5  15        4.66        2.21      3.91 o 
 -12   5  15       30.65       17.91      8.14 o 
 -11   5  15        0.39        4.76      2.80 o 
 -10   5  15        9.69       12.18      3.08 o 
  -9   5  15        0.21        2.59      2.04 o 
  -8   5  15        2.59        3.79      2.25 o 
  -7   5  15       10.31       12.30      3.10 o 
  -6   5  15      175.19      179.08      7.32 o 
  -5   5  15      140.86      114.32      6.09 o 
  -4   5  15       47.20       51.08      9.44 o 
  -3   5  15       94.17       94.05      5.31 o 
  -2   5  15      300.62      308.52      7.58 o 
  -1   5  15       78.13       67.51      3.81 o 
   0   5  15        3.70        5.15      1.75 o 
   1   5  15        0.69        1.67      1.71 o 
   2   5  15       84.90       72.54      4.14 o 
   3   5  15       39.72       39.37      4.07 o 
   4   5  15       57.60       53.91      4.86 o 
   5   5  15       57.13       50.03      5.22 o 
   6   5  15       61.86       62.18     18.31 o 
   7   5  15        9.14       10.47      4.99 o 
   8   5  15      173.03      174.29     20.85 o 
   9   5  15      144.17      148.11     12.90 o 
  10   5  15      262.92      288.86     18.72 o 
 -12   6  15       13.70        6.88      5.22 o 
 -11   6  15        2.80        4.74      3.58 o 
 -10   6  15        6.44        4.76      2.71 o 
  -9   6  15       12.98       11.64      4.65 o 
  -8   6  15        3.32        5.53      2.29 o 
  -7   6  15      121.30      124.32      8.44 o 
  -6   6  15        0.00        3.71      2.89 o 
  -5   6  15        1.52        2.82      2.66 o 
  -4   6  15       12.42       15.61      4.48 o 
  -3   6  15        2.39        5.70      1.80 o 
  -2   6  15       44.20       47.78     11.60 o 
  -1   6  15        0.62        2.00      1.50 o 
   0   6  15       10.59       13.10      3.24 o 
   1   6  15       18.23       17.46      3.64 o 
   2   6  15        9.18        6.58      1.99 o 
   3   6  15        6.92        5.74      2.05 o 
   4   6  15        8.54        6.96      2.93 o 
   5   6  15       93.52       90.13      5.60 o 
   6   6  15        7.63        8.24      4.72 o 
   7   6  15      165.22      173.65     11.84 o 
   8   6  15       27.76       29.32     11.89 o 
   9   6  15       10.88        7.33      6.85 o 
 -10   7  15       12.47       11.92      4.05 o 
  -9   7  15       15.73       17.68      6.84 o 
  -8   7  15       17.77       16.64      7.83 o 
  -7   7  15       96.13      107.34      9.13 o 
  -6   7  15      160.55      156.04     11.45 o 
  -5   7  15        8.03        8.54      4.13 o 
  -4   7  15        6.69        6.60      3.10 o 
  -3   7  15      192.52      198.04     10.18 o 
  -2   7  15       93.44       92.89     10.49 o 
  -1   7  15       59.61       59.98     15.67 o 
   0   7  15       61.60       64.67      5.62 o 
   1   7  15       17.27       17.00      4.43 o 
   2   7  15        1.52        2.42      1.77 o 
   3   7  15       14.28       17.95      5.09 o 
   4   7  15       18.79       16.50      5.72 o 
   5   7  15       31.44       25.96     10.05 o 
   6   7  15       34.18       23.84     14.60 o 
   7   7  15        0.08       -1.23      5.08 o 
   8   7  15       36.18       25.73     14.04 o 
  -8   8  15        6.80        7.28      3.63 o 
  -7   8  15       16.07       12.70      6.12 o 
  -6   8  15       22.35       20.30      8.67 o 
  -5   8  15        5.40        8.85      3.11 o 
  -4   8  15      103.78       97.73     11.15 o 
  -3   8  15       49.00       46.96     12.75 o 
  -2   8  15      617.38      631.60     12.00 o 
  -1   8  15        1.77        3.83      2.15 o 
   0   8  15       35.20       31.21     12.95 o 
   1   8  15        2.25        3.52      2.19 o 
   2   8  15       53.74       51.40      7.17 o 
   3   8  15        8.62        5.93      3.45 o 
   4   8  15       13.54       13.12      6.33 o 
   5   8  15       40.50       33.34     19.50 o 
   6   8  15        1.86        2.27      4.18 o 
  -5   9  15       15.46       10.32      7.59 o 
  -4   9  15        0.08        1.80      2.42 o 
  -3   9  15        4.30        5.06      3.97 o 
  -2   9  15        5.63        4.51      3.19 o 
  -1   9  15       17.49       14.83     10.05 o 
   0   9  15        2.36        2.91      2.78 o 
   1   9  15        5.36        4.51      3.82 o 
   2   9  15       35.35       27.28     12.92 o 
   3   9  15       27.99       10.82     15.80 o 
 -14   0  16        0.99        1.97      2.57 o 
 -13   0  16       37.66       20.19     11.87 o 
 -12   0  16      117.59      104.79      7.30 o 
 -11   0  16      540.44      544.20     22.36 o 
 -10   0  16      190.90      164.57      7.72 o 
  -9   0  16      139.02      133.50      5.86 o 
  -8   0  16       37.85       31.34      6.02 o 
  -7   0  16     2533.23     2729.45     46.47 o 
  -6   0  16      465.71      431.02     13.74 o 
  -5   0  16      336.39      350.28      7.96 o 
  -4   0  16      140.47      106.73      4.02 o 
  -3   0  16      141.66      136.60      3.38 o 
  -2   0  16      111.19       70.88     12.00 o 
  -1   0  16      551.31      542.83     11.11 o 
   0   0  16     1008.38      868.71      9.85 o 
   1   0  16      779.19      726.56     10.59 o 
   2   0  16     1679.90     1683.98     40.87 o 
   3   0  16     4076.77     3952.41    149.51 o 
   4   0  16       92.78      110.17      6.63 o 
   5   0  16      390.86      356.19     11.64 o 
   6   0  16      291.30      291.48     13.13 o 
   7   0  16     1113.24     1093.09     29.13 o 
   8   0  16       10.98       12.14      3.51 o 
   9   0  16        6.62        6.05      4.05 o 
  10   0  16       25.74       23.60     12.40 o 
  11   0  16       39.44       28.98     20.16 o 
  12   0  16       12.36        7.49     14.24 o 
  13   0  16      267.11      286.21     27.30 o 
 -15   1  16        0.66        1.68      2.80 o 
 -14   1  16        0.84        2.22      2.28 o 
 -13   1  16        0.73        3.81      2.24 o 
 -12   1  16      343.19      364.86     11.72 o 
 -11   1  16        5.46        5.29      2.37 o 
 -10   1  16      132.78      130.13      4.66 o 
  -9   1  16      111.58       99.35      4.00 o 
  -8   1  16      473.31      483.47     11.89 o 
  -7   1  16      253.97      246.23      5.15 o 
  -6   1  16     1117.44     1188.85     17.34 o 
  -5   1  16       42.58       38.41      2.31 o 
  -4   1  16       10.34       10.92      1.22 o 
  -3   1  16       33.50        8.34     11.07 o 
  -2   1  16      564.77      537.85      8.69 o 
  -1   1  16     1448.28     1486.58     14.48 o 
   0   1  16      144.26      133.03      2.77 o 
   1   1  16     2523.99     2542.41     43.39 o 
   2   1  16     1070.29     1039.01     11.93 o 
   3   1  16      937.60      886.38     10.53 o 
   4   1  16     1514.11     1454.70     18.54 o 
   5   1  16      105.31      104.34      4.05 o 
   6   1  16      706.33      681.85     19.70 o 
   7   1  16       20.77       20.51      4.81 o 
   8   1  16        0.16        1.43      1.56 o 
   9   1  16      333.38      325.79      9.18 o 
  10   1  16       29.74       33.39      5.01 o 
  11   1  16      149.90      173.83      7.79 o 
  12   1  16       51.38       32.60     18.26 o 
  13   1  16       58.46       27.18     31.57 o 
 -15   2  16       13.33        9.81      8.86 o 
 -14   2  16      119.93      128.17     11.67 o 
 -13   2  16        3.54        3.17      3.73 o 
 -12   2  16        0.57        1.90      1.43 o 
 -11   2  16      165.34      168.34      7.19 o 
 -10   2  16      135.09      136.58      8.86 o 
  -9   2  16       80.06       68.32      6.90 o 
  -8   2  16      164.80      164.09      4.51 o 
  -7   2  16      429.35      411.02      8.26 o 
  -6   2  16        7.51        5.65      1.26 o 
  -5   2  16      139.21      117.42      3.99 o 
  -4   2  16     1510.45     1567.96     18.03 o 
  -3   2  16      105.41      111.69      3.30 o 
  -2   2  16      239.72      249.47      5.22 o 
  -1   2  16      343.65      339.18      6.35 o 
   0   2  16     3032.02     3090.04     64.04 o 
   1   2  16      707.14      702.36     11.38 o 
   2   2  16        6.85       10.55      2.23 o 
   3   2  16     1576.05     1541.06     14.68 o 
   4   2  16      488.14      537.95     11.30 o 
   5   2  16       17.08       21.74      5.06 o 
   6   2  16       83.19       89.44      3.92 o 
   7   2  16      144.25      144.75      5.38 o 
   8   2  16        7.90        8.79      2.68 o 
   9   2  16      255.63      259.67      9.44 o 
  10   2  16        0.06        2.39      2.01 o 
  11   2  16       63.91       55.56     11.27 o 
  12   2  16       48.18       29.74     11.19 o 
 -14   3  16       61.77       29.27     18.84 o 
 -13   3  16       77.77       75.07      8.98 o 
 -12   3  16       22.42       21.63      7.65 o 
 -11   3  16      118.21      126.61      7.62 o 
 -10   3  16      172.19      183.87      6.99 o 
  -9   3  16      279.33      275.71      9.04 o 
  -8   3  16      148.22      141.59      6.20 o 
  -7   3  16      270.76      254.57      8.61 o 
  -6   3  16      768.56      829.92     21.82 o 
  -5   3  16       61.56       58.76      5.16 o 
  -4   3  16       80.17       79.13      3.07 o 
  -3   3  16      274.35      282.88      6.12 o 
  -2   3  16     1327.74     1316.24     13.79 o 
  -1   3  16     1887.11     1841.57     17.02 o 
   0   3  16     2237.19     2271.41     21.75 o 
   1   3  16      712.77      692.31      8.07 o 
   2   3  16      172.41      179.55      6.29 o 
   3   3  16       47.37       45.20      2.79 o 
   4   3  16       85.54       82.52      2.93 o 
   5   3  16        0.75        2.11      1.13 o 
   6   3  16      101.44       90.66      4.48 o 
   7   3  16       44.26       53.83      4.04 o 
   8   3  16      651.30      670.77     20.32 o 
   9   3  16        3.14        5.10      3.11 o 
  10   3  16       40.97       32.36     11.92 o 
  11   3  16        7.95        5.23      5.35 o 
  12   3  16       83.70       72.69      6.90 o 
 -14   4  16       44.21       18.63     26.10 o 
 -13   4  16       34.50       18.47      8.69 o 
 -12   4  16        0.99        2.42      2.25 o 
 -11   4  16      139.35      144.09      6.53 o 
 -10   4  16       77.12       92.68      5.95 o 
  -9   4  16       17.59       23.98      5.60 o 
  -8   4  16        9.30       17.54      5.61 o 
  -7   4  16      996.02     1073.97     26.26 o 
  -6   4  16       32.17       35.10      8.98 o 
  -5   4  16      288.22      304.23      8.78 o 
  -4   4  16      317.01      326.80      9.15 o 
  -3   4  16      330.00      343.04      7.62 o 
  -2   4  16        1.05       -0.16      1.77 o 
  -1   4  16     1934.23     1877.85     29.74 o 
   0   4  16        8.16        8.13      1.92 o 
   1   4  16        0.02        1.74      1.38 o 
   2   4  16       35.09       31.31      3.06 o 
   3   4  16      969.55      909.70     13.22 o 
   4   4  16        0.05        1.41      1.50 o 
   5   4  16        0.83        0.44      1.21 o 
   6   4  16      203.53      203.41      8.20 o 
   7   4  16      322.08      315.82     10.60 o 
   8   4  16        1.91        2.92      1.80 o 
   9   4  16       18.31       16.72      5.78 o 
  10   4  16       31.53       33.31     10.45 o 
  11   4  16       90.17      110.26      8.49 o 
 -13   5  16       12.64        6.14      6.07 o 
 -12   5  16        7.68        6.15      2.84 o 
 -11   5  16       37.53       37.70      7.57 o 
 -10   5  16      256.39      267.61     11.88 o 
  -9   5  16       13.12       12.93      4.63 o 
  -8   5  16       19.02       22.03      6.76 o 
  -7   5  16        4.45        6.93      2.70 o 
  -6   5  16        0.16        3.35      2.10 o 
  -5   5  16      659.06      680.08     27.50 o 
  -4   5  16      564.41      633.66     17.55 o 
  -3   5  16       52.32       69.02     12.67 o 
  -2   5  16      474.05      498.15     10.22 o 
  -1   5  16      100.53      107.36      4.12 o 
   0   5  16        2.29        2.02      1.71 o 
   1   5  16        5.24        6.39      2.17 o 
   2   5  16      926.56      900.81     15.17 o 
   3   5  16       65.81       63.75      5.15 o 
   4   5  16       57.93       46.85      5.14 o 
   5   5  16      462.43      478.77     18.01 o 
   6   5  16      282.20      285.30     12.92 o 
   7   5  16        0.79        2.46      3.80 o 
   8   5  16      119.53      127.31     29.32 o 
   9   5  16      288.75      290.56     16.00 o 
  10   5  16       52.70       41.71     17.82 o 
 -12   6  16       12.54        7.34      6.03 o 
 -11   6  16       21.44       18.07      8.50 o 
 -10   6  16        5.87        5.13      2.60 o 
  -9   6  16        0.01        3.04      2.86 o 
  -8   6  16      152.86      164.15      7.90 o 
  -7   6  16        7.02        7.15      4.14 o 
  -6   6  16       68.12       68.62     14.17 o 
  -5   6  16       48.86       56.19     10.96 o 
  -4   6  16      382.61      392.26     11.02 o 
  -3   6  16      746.03      789.11     22.96 o 
  -2   6  16       21.22       26.83      5.86 o 
  -1   6  16       22.47       27.22      5.87 o 
   0   6  16      457.31      495.08     11.44 o 
   1   6  16       13.45       13.56      2.82 o 
   2   6  16       35.37       29.79      7.04 o 
   3   6  16       91.54       87.93      4.60 o 
   4   6  16      824.24      822.03     37.14 o 
   5   6  16       62.88       66.15     24.01 o 
   6   6  16      341.94      357.72     26.13 o 
   7   6  16       70.64       69.39      9.42 o 
   8   6  16       99.92       96.41      7.90 o 
   9   6  16        3.50        4.79      5.20 o 
 -10   7  16        9.34        9.16      4.26 o 
  -9   7  16       14.91       17.74      7.69 o 
  -8   7  16        0.64        5.48      2.91 o 
  -7   7  16       41.50       37.93     13.14 o 
  -6   7  16       14.69       20.74      7.41 o 
  -5   7  16      628.92      665.29     19.39 o 
  -4   7  16      100.52      114.54      6.94 o 
  -3   7  16      639.66      708.80     15.92 o 
  -2   7  16      250.75      288.15      9.76 o 
  -1   7  16       23.72       26.77      6.91 o 
   0   7  16        8.56        4.34      2.16 o 
   1   7  16       55.53       53.02      6.06 o 
   2   7  16       47.52       47.30      5.85 o 
   3   7  16       42.69       35.08     12.06 o 
   4   7  16       85.46       87.75      8.29 o 
   5   7  16       70.32       73.88      7.30 o 
   6   7  16        8.33        2.97      4.61 o 
   7   7  16        2.63        1.07      4.18 o 
  -8   8  16        0.01        3.77      3.31 o 
  -7   8  16       29.51       21.88     12.19 o 
  -6   8  16       78.29       89.53      8.62 o 
  -5   8  16       62.61       62.74     19.60 o 
  -4   8  16       88.01       79.33     13.32 o 
  -3   8  16      218.04      219.10      8.26 o 
  -2   8  16       50.68       39.48     13.72 o 
  -1   8  16       65.85       65.71     10.76 o 
   0   8  16       33.07       33.37     12.40 o 
   1   8  16        0.16        1.49      2.09 o 
   2   8  16       15.03       11.34      8.84 o 
   3   8  16       59.78       43.39     19.32 o 
   4   8  16       22.62       12.26      9.70 o 
   5   8  16       11.10        9.56      6.14 o 
  -5   9  16        5.49        3.96      4.91 o 
  -4   9  16        6.12        4.74      3.61 o 
  -3   9  16        3.68        2.66      2.69 o 
  -2   9  16      159.97      158.65     11.03 o 
  -1   9  16        1.37        4.47      2.65 o 
   0   9  16       15.43       11.25      6.37 o 
   1   9  16       36.24       17.51     11.96 o 
   2   9  16       34.25       19.00     17.89 o 
   3   9  16       17.98       12.23     11.70 o 
 -14   1  17        5.39        4.20      3.89 o 
 -13   1  17       25.97       13.29      5.33 o 
 -12   1  17      318.40      327.51     12.86 o 
 -11   1  17       68.90       72.70      5.38 o 
 -10   1  17      344.46      340.17      8.55 o 
  -9   1  17       17.15       14.88      3.12 o 
  -8   1  17        1.55        2.20      1.18 o 
  -7   1  17       14.47       14.11      3.15 o 
  -6   1  17       50.03       48.59      2.71 o 
  -5   1  17        0.00        1.30      0.59 o 
  -4   1  17      250.05      237.58      5.64 o 
  -3   1  17      918.13      905.76     15.25 o 
  -2   1  17      208.65      226.98      4.55 o 
  -1   1  17     1478.51     1517.61     23.53 o 
   0   1  17       15.39       15.86      2.30 o 
   1   1  17      238.52      215.46      2.91 o 
   2   1  17      268.27      264.87      4.54 o 
   3   1  17      186.76      177.93      5.00 o 
   4   1  17       62.09       50.99      3.15 o 
   5   1  17       72.06       79.97      3.45 o 
   6   1  17      147.03      140.98      4.98 o 
   7   1  17       55.47       68.66     11.47 o 
   8   1  17       33.35       43.54      8.89 o 
   9   1  17       42.18       40.08     12.13 o 
  10   1  17       82.02       72.14      5.63 o 
  11   1  17        3.77        3.42      2.57 o 
  12   1  17        2.34        2.20      2.38 o 
 -14   2  17       10.31        5.24      4.21 o 
 -13   2  17       60.50       54.32      7.80 o 
 -12   2  17       29.83       23.64      7.13 o 
 -11   2  17      148.88      157.14      7.02 o 
 -10   2  17      163.61      158.72      6.49 o 
  -9   2  17        0.90        1.40      2.00 o 
  -8   2  17       36.68       36.54      7.81 o 
  -7   2  17        2.69        3.84      2.07 o 
  -6   2  17      125.06      119.93      4.05 o 
  -5   2  17        0.61        1.19      1.34 o 
  -4   2  17       38.52       38.16      2.82 o 
  -3   2  17       66.75       67.34      3.26 o 
  -2   2  17       14.16       14.12      3.09 o 
  -1   2  17      129.54      122.54      4.34 o 
   0   2  17       45.84       47.24      2.84 o 
   1   2  17      388.07      369.40      7.42 o 
   2   2  17      430.26      406.59      6.37 o 
   3   2  17       26.96       36.02      4.54 o 
   4   2  17        7.01        0.30      1.55 o 
   5   2  17       12.71       11.08      2.93 o 
   6   2  17       34.02       30.61      6.25 o 
   7   2  17        0.42        2.08      1.70 o 
   8   2  17      452.71      482.06     11.25 o 
   9   2  17        2.31        2.06      2.28 o 
  10   2  17       65.14       62.12      7.66 o 
  11   2  17      150.92      153.97      9.08 o 
  12   2  17        1.06        0.09      2.77 o 
 -14   3  17       41.06       15.61     15.29 o 
 -13   3  17       11.71        8.33      3.68 o 
 -12   3  17        3.21        4.46      2.42 o 
 -11   3  17        9.52        6.62      3.27 o 
 -10   3  17        2.16        4.26      2.18 o 
  -9   3  17        4.84        4.13      2.52 o 
  -8   3  17      552.78      557.31     14.34 o 
  -7   3  17      386.99      414.77     10.72 o 
  -6   3  17       41.13       40.97      8.03 o 
  -5   3  17      757.30      729.81      9.88 o 
  -4   3  17      151.77      135.05      4.52 o 
  -3   3  17        0.11        2.54      1.72 o 
  -2   3  17       68.24       61.28      3.38 o 
  -1   3  17     1159.69     1163.69     11.98 o 
   0   3  17        0.22        0.69      1.97 o 
   1   3  17       71.87       77.64      3.27 o 
   2   3  17      188.88      168.08      4.43 o 
   3   3  17       78.43       56.48      4.91 o 
   4   3  17       20.62       15.77      3.93 o 
   5   3  17      164.03      136.60      4.30 o 
   6   3  17      414.15      390.95      9.74 o 
   7   3  17        2.85        2.56      1.25 o 
   8   3  17       10.71        4.06      3.61 o 
   9   3  17      189.36      192.87      8.80 o 
  10   3  17       44.17       37.71     12.46 o 
  11   3  17       72.45       64.09      8.28 o 
  12   3  17        0.17        1.92      3.19 o 
 -13   4  17        5.64        3.44      2.12 o 
 -12   4  17        1.17        2.86      2.54 o 
 -11   4  17        2.98        5.06      2.31 o 
 -10   4  17        0.18        0.34      2.37 o 
  -9   4  17       66.01       60.32     12.66 o 
  -8   4  17       20.28       19.83      6.44 o 
  -7   4  17      185.44      179.40      6.94 o 
  -6   4  17      168.95      147.79      8.32 o 
  -5   4  17       35.52       30.54      5.92 o 
  -4   4  17       14.99       21.68      5.19 o 
  -3   4  17       18.36       17.79      3.70 o 
  -2   4  17     1533.30     1594.41     27.69 o 
  -1   4  17      362.61      358.95      7.87 o 
   0   4  17        2.59        2.33      1.10 o 
   1   4  17       20.29       15.44      3.37 o 
   2   4  17       20.51       17.63      3.98 o 
   3   4  17       89.68       70.56      4.64 o 
   4   4  17        6.59        4.71      1.94 o 
   5   4  17        6.33        8.14      3.45 o 
   6   4  17        2.43        5.24      2.11 o 
   7   4  17      162.67      156.30      8.58 o 
   8   4  17      112.04      113.04      8.47 o 
   9   4  17      101.04       94.20     13.85 o 
  10   4  17       20.25       13.49      6.08 o 
  11   4  17       10.75        9.76      3.82 o 
 -13   5  17        0.70        1.15      5.06 o 
 -12   5  17        7.71        2.64      3.45 o 
 -11   5  17        3.12        5.37      2.58 o 
 -10   5  17        0.03        2.38      2.45 o 
  -9   5  17        1.20        2.59      2.51 o 
  -8   5  17       16.75       11.76      3.05 o 
  -7   5  17       17.11       24.44      4.85 o 
  -6   5  17        0.01        3.58      2.74 o 
  -5   5  17       15.56       22.24      5.49 o 
  -4   5  17        0.02        2.39      2.10 o 
  -3   5  17      197.02      197.28      6.30 o 
  -2   5  17       46.57       45.77      4.38 o 
  -1   5  17      174.87      173.16      5.88 o 
   0   5  17        4.79        4.58      1.82 o 
   1   5  17       14.74       12.49      2.65 o 
   2   5  17        5.37        7.23      2.12 o 
   3   5  17       40.43       38.94      4.69 o 
   4   5  17      348.18      342.59      9.16 o 
   5   5  17       15.65       16.66      5.44 o 
   6   5  17      656.22      684.12     22.22 o 
   7   5  17       93.00       90.33     26.47 o 
   8   5  17      271.21      294.53     23.41 o 
   9   5  17       33.89       27.35     12.51 o 
  10   5  17       22.89       17.35      8.22 o 
 -11   6  17       12.03        9.69      4.69 o 
 -10   6  17        0.02        1.98      2.23 o 
  -9   6  17       34.50       35.83     10.33 o 
  -8   6  17        3.31        4.90      2.56 o 
  -7   6  17        0.21        0.47      2.52 o 
  -6   6  17       69.69       62.45      8.05 o 
  -5   6  17      102.17      104.50      5.87 o 
  -4   6  17       21.31       19.65      5.49 o 
  -3   6  17        4.28        3.47      3.34 o 
  -2   6  17      388.42      391.94     11.53 o 
  -1   6  17        2.17        5.24      1.86 o 
   0   6  17       14.87       18.44      4.17 o 
   1   6  17       20.08       15.21      3.48 o 
   2   6  17      106.75      102.32      5.46 o 
   3   6  17       22.80       20.68      6.45 o 
   4   6  17      142.54      142.44      6.84 o 
   5   6  17       55.96       61.78     25.53 o 
   6   6  17        2.64        2.12      3.70 o 
   7   6  17        0.01        1.57      4.70 o 
   8   6  17      248.99      239.11     15.48 o 
   9   6  17        7.78        4.67      5.01 o 
 -10   7  17        0.39        2.27      5.04 o 
  -9   7  17       33.66       27.18     12.42 o 
  -8   7  17        0.10        4.23      2.52 o 
  -7   7  17        2.06        5.76      2.88 o 
  -6   7  17       56.53       50.57     13.62 o 
  -5   7  17      274.64      313.02     11.89 o 
  -4   7  17        2.08        4.26      3.55 o 
  -3   7  17       20.72       25.99      6.32 o 
  -2   7  17       29.70       35.64      9.36 o 
  -1   7  17        1.04        1.39      1.97 o 
   0   7  17       46.38       47.80      6.20 o 
   1   7  17       15.26       11.55      3.63 o 
   2   7  17        4.87        4.18      2.88 o 
   3   7  17       40.65       44.86     13.17 o 
   4   7  17        0.14        2.79      2.91 o 
   5   7  17      215.66      208.97     12.52 o 
   6   7  17      103.81      115.03     14.00 o 
   7   7  17        2.06        4.03      5.70 o 
  -7   8  17       16.27        9.77      3.59 o 
  -6   8  17        7.33        7.60      3.08 o 
  -5   8  17       91.23      115.75      9.91 o 
  -4   8  17       38.28       32.98     12.09 o 
  -3   8  17       36.88       30.07     12.50 o 
  -2   8  17        0.02        0.64      2.14 o 
  -1   8  17        2.22        2.97      1.57 o 
   0   8  17       14.11       12.11      7.07 o 
   1   8  17       44.64       36.85     12.89 o 
   2   8  17        2.69        3.90      2.36 o 
   3   8  17       28.32       12.35      5.52 o 
   4   8  17        0.16        2.16      2.69 o 
   5   8  17       17.74       11.86      6.30 o 
  -4   9  17       17.73        7.85     14.08 o 
  -3   9  17        0.13        2.88      3.14 o 
  -2   9  17       20.04       15.52      5.80 o 
  -1   9  17       16.61        7.15      5.72 o 
   0   9  17       30.95       15.16     13.16 o 
   1   9  17       87.84       86.38     12.33 o 
 -14   0  18        1.64        3.38      5.72 o 
 -13   0  18      755.74      767.91     28.02 o 
 -12   0  18      107.42       99.55      7.30 o 
 -11   0  18      122.20      124.84      9.43 o 
 -10   0  18        5.79        5.35      4.34 o 
  -9   0  18       53.99       50.27      4.06 o 
  -8   0  18      177.88      174.42      6.73 o 
  -7   0  18       93.06       89.55      4.02 o 
  -6   0  18     1405.86     1547.71     20.43 o 
  -5   0  18      122.74      102.21      4.33 o 
  -4   0  18      268.13      241.59      7.84 o 
  -3   0  18      195.15      191.60      6.39 o 
  -2   0  18      708.91      742.71      9.67 o 
  -1   0  18     4112.96     4215.62     36.13 o 
   0   0  18      983.05      977.60     10.50 o 
   1   0  18     2542.08     2525.09     72.58 o 
   2   0  18      140.21      112.30      5.41 o 
   3   0  18        0.00        2.16      1.34 o 
   4   0  18      474.52      500.36     15.12 o 
   5   0  18      815.44      783.40     56.38 o 
   6   0  18       74.32       73.62      7.69 o 
   7   0  18      154.88      153.46     13.10 o 
   8   0  18        7.85       12.21      4.88 o 
   9   0  18      285.42      293.32     12.37 o 
  10   0  18        0.00        1.37      4.52 o 
  11   0  18       56.95       59.78      7.53 o 
  12   0  18        6.92        0.93      5.84 o 
 -14   1  18      221.65      221.82     16.63 o 
 -13   1  18       10.14        5.23      3.57 o 
 -12   1  18      135.22      138.29      8.05 o 
 -11   1  18      109.48      101.59      6.17 o 
 -10   1  18       80.80       81.12      4.98 o 
  -9   1  18       31.28       31.23      8.09 o 
  -8   1  18      170.13      169.59      4.41 o 
  -7   1  18      246.34      250.62      6.98 o 
  -6   1  18        8.58        9.00      2.35 o 
  -5   1  18       79.29       83.11      3.74 o 
  -4   1  18      629.58      624.60     11.33 o 
  -3   1  18      193.31      194.00      5.21 o 
  -2   1  18       63.23       62.28      2.40 o 
  -1   1  18      388.00      360.12      6.54 o 
   0   1  18     2089.27     2107.47     42.95 o 
   1   1  18      181.62      157.48      3.72 o 
   2   1  18      520.58      542.40      7.44 o 
   3   1  18     1163.72     1181.56     11.14 o 
   4   1  18      497.64      428.55     15.99 o 
   5   1  18       43.11       54.39      5.23 o 
   6   1  18       82.71       80.42      4.57 o 
   7   1  18      184.79      175.88      5.43 o 
   8   1  18      200.88      200.96      6.00 o 
   9   1  18      173.34      168.86      5.99 o 
  10   1  18      100.32       93.43      5.58 o 
  11   1  18      260.79      261.59     11.02 o 
  12   1  18        7.06        2.69      3.62 o 
 -14   2  18       50.61       31.22     15.68 o 
 -13   2  18      108.46      105.19     10.85 o 
 -12   2  18       52.49       60.39      7.03 o 
 -11   2  18       24.60       19.38      5.88 o 
 -10   2  18      347.26      358.10     10.01 o 
  -9   2  18       56.51       55.87     11.13 o 
  -8   2  18       15.61       13.85      4.55 o 
  -7   2  18       15.81       13.46      3.30 o 
  -6   2  18      810.06      791.82     11.41 o 
  -5   2  18        2.59        3.51      1.68 o 
  -4   2  18      488.65      455.84     11.56 o 
  -3   2  18     1165.90     1113.00     16.57 o 
  -2   2  18       46.88       46.09      2.71 o 
  -1   2  18      213.46      211.53      5.62 o 
   0   2  18      457.15      486.45      8.00 o 
   1   2  18      482.35      500.61      8.32 o 
   2   2  18      105.34      105.06      3.12 o 
   3   2  18     1946.75     1658.11     25.89 o 
   4   2  18      153.79      133.92      4.83 o 
   5   2  18      553.97      503.25     10.65 o 
   6   2  18      120.25      116.92      5.52 o 
   7   2  18       50.83       56.51      5.89 o 
   8   2  18      169.04      171.02      5.67 o 
   9   2  18       63.42       52.88      6.58 o 
  10   2  18        0.21        3.50      2.59 o 
  11   2  18      105.59      104.25      6.59 o 
  12   2  18      447.96      429.95     21.62 o 
 -14   3  18       38.33       16.84     14.89 o 
 -13   3  18       85.58      107.62     18.16 o 
 -12   3  18       19.34       18.72      6.21 o 
 -11   3  18      143.23      154.06      7.37 o 
 -10   3  18        4.31        1.86      2.88 o 
  -9   3  18      104.26      124.38      6.88 o 
  -8   3  18      174.81      184.78      7.92 o 
  -7   3  18        4.67        4.29      2.86 o 
  -6   3  18      303.00      286.48      9.49 o 
  -5   3  18      291.85      290.73      6.68 o 
  -4   3  18        2.50        4.43      1.69 o 
  -3   3  18        7.38       14.77      3.01 o 
  -2   3  18      203.73      182.43      5.18 o 
  -1   3  18      323.59      323.81      7.19 o 
   0   3  18      565.98      587.39      7.67 o 
   1   3  18       24.85       30.59      5.01 o 
   2   3  18       75.72       83.19      3.35 o 
   3   3  18       17.42        9.80      2.36 o 
   4   3  18      140.20      116.48      5.18 o 
   5   3  18       35.03       31.52      7.94 o 
   6   3  18       24.16       18.41      4.88 o 
   7   3  18       87.15       76.69      4.55 o 
   8   3  18       24.76       28.65      7.61 o 
   9   3  18        0.07        2.37      2.92 o 
  10   3  18      108.32      105.84      9.78 o 
  11   3  18       41.97       22.89     10.11 o 
 -13   4  18       38.20       20.19      9.44 o 
 -12   4  18       13.90       13.24      5.80 o 
 -11   4  18        4.42        6.51      2.50 o 
 -10   4  18      168.91      178.58      8.24 o 
  -9   4  18       88.21       92.66      7.90 o 
  -8   4  18       97.83       83.30      6.78 o 
  -7   4  18       45.42       46.58      9.51 o 
  -6   4  18        5.45       15.31      4.22 o 
  -5   4  18      230.07      238.79      7.86 o 
  -4   4  18       31.59       44.66      8.19 o 
  -3   4  18      315.58      305.13      7.34 o 
  -2   4  18      325.64      329.27      6.59 o 
  -1   4  18      170.03      143.01      4.50 o 
   0   4  18       15.06       14.39      3.10 o 
   1   4  18       77.30       85.77      4.12 o 
   2   4  18        0.71        2.16      1.39 o 
   3   4  18       11.99       10.06      2.90 o 
   4   4  18      296.38      278.15      9.15 o 
   5   4  18      226.56      238.82      9.59 o 
   6   4  18       57.65       53.90      5.92 o 
   7   4  18      273.31      253.35     30.86 o 
   8   4  18       22.24       20.83      7.97 o 
   9   4  18       21.48       22.49      7.89 o 
  10   4  18       87.55      102.89     12.50 o 
 -12   5  18       23.78       14.12      9.27 o 
 -11   5  18       38.78       25.34     16.27 o 
 -10   5  18       70.96       69.77     17.18 o 
  -9   5  18      174.97      166.22      6.88 o 
  -8   5  18      208.87      218.92      8.48 o 
  -7   5  18       66.90       72.14     15.06 o 
  -6   5  18      127.44      133.65      7.79 o 
  -5   5  18       92.79       86.87      4.93 o 
  -4   5  18      302.68      311.27     10.92 o 
  -3   5  18      531.31      558.59     20.00 o 
  -2   5  18        3.81        6.79      1.66 o 
  -1   5  18       92.72       91.85      4.28 o 
   0   5  18      178.11      188.78      5.82 o 
   1   5  18       58.30       61.36      5.68 o 
   2   5  18        9.92       13.25      3.19 o 
   3   5  18      332.81      316.81      8.93 o 
   4   5  18      222.65      203.82      6.25 o 
   5   5  18       96.29       99.74      7.57 o 
   6   5  18      443.51      436.71     18.56 o 
   7   5  18      462.44      485.23     21.26 o 
   8   5  18       35.59       37.74     16.11 o 
   9   5  18        0.76        2.90      3.83 o 
 -11   6  18        0.21        3.81      2.40 o 
 -10   6  18       24.50       20.21      6.44 o 
  -9   6  18       77.01       75.81     19.04 o 
  -8   6  18       19.12       19.32      5.55 o 
  -7   6  18      119.48      129.39      9.72 o 
  -6   6  18      211.84      215.49      8.70 o 
  -5   6  18      359.39      346.11     10.72 o 
  -4   6  18        4.80        4.49      3.50 o 
  -3   6  18      345.98      365.84     11.51 o 
  -2   6  18       88.27       83.37      5.56 o 
  -1   6  18       28.00       35.92      7.49 o 
   0   6  18        0.03        2.57      1.59 o 
   1   6  18       62.26       57.46      6.18 o 
   2   6  18      143.95      154.31      5.74 o 
   3   6  18        5.93        7.91      3.01 o 
   4   6  18      160.77      159.16      6.98 o 
   5   6  18      120.03      115.54      8.34 o 
   6   6  18       76.66       80.86     12.59 o 
   7   6  18       31.47       38.40     14.10 o 
   8   6  18      789.57      825.82     27.87 o 
  -9   7  18       32.82       24.82     11.11 o 
  -8   7  18        3.03        5.76      3.98 o 
  -7   7  18       33.13       27.36     10.35 o 
  -6   7  18        5.88        7.27      2.40 o 
  -5   7  18        9.95        6.95      4.22 o 
  -4   7  18      303.44      330.54     11.93 o 
  -3   7  18       27.77       28.14      7.40 o 
  -2   7  18       39.80       35.31     11.92 o 
  -1   7  18       31.07       32.21      8.70 o 
   0   7  18      267.84      277.86      9.57 o 
   1   7  18       18.87       18.92      4.63 o 
   2   7  18        4.92        7.64      2.88 o 
   3   7  18       67.78       62.29      8.52 o 
   4   7  18       17.17       12.99      3.88 o 
   5   7  18       10.76        8.80      5.88 o 
   6   7  18       42.97       34.90     17.54 o 
   7   7  18       12.46        8.89      7.63 o 
  -7   8  18       66.62       85.91     12.91 o 
  -6   8  18        0.04        2.67      2.11 o 
  -5   8  18       40.77       34.84     13.30 o 
  -4   8  18       23.84       21.69      5.87 o 
  -3   8  18      130.51      129.38      8.20 o 
  -2   8  18      100.45       94.77      7.87 o 
  -1   8  18        1.43        3.58      1.57 o 
   0   8  18       13.18        8.89      7.21 o 
   1   8  18       20.78       16.06      5.89 o 
   2   8  18      108.80      114.77     10.32 o 
   3   8  18       32.69       22.23     10.66 o 
   4   8  18        3.81        4.36      4.71 o 
   5   8  18       75.22       68.19      8.88 o 
  -4   9  18        8.77        6.99      4.86 o 
  -3   9  18        2.93        0.90      2.57 o 
  -2   9  18        0.50        1.05      2.14 o 
  -1   9  18       53.44       29.12     33.70 o 
 -14   1  19        6.79        6.06      3.59 o 
 -13   1  19        9.46        6.20      3.90 o 
 -12   1  19       48.19       46.54      8.60 o 
 -11   1  19        6.98        6.06      2.22 o 
 -10   1  19      105.40      108.28      5.32 o 
  -9   1  19       34.25       34.19      8.11 o 
  -8   1  19       55.37       58.31      4.01 o 
  -7   1  19      132.03      134.49      4.15 o 
  -6   1  19       26.49       34.59      3.32 o 
  -5   1  19       49.37       46.88      4.13 o 
  -4   1  19       46.26       40.20      3.37 o 
  -3   1  19      377.14      358.91      7.03 o 
  -2   1  19       46.44       42.98      2.91 o 
  -1   1  19      368.35      361.20      6.49 o 
   0   1  19      210.51      176.87     10.15 o 
   1   1  19      731.13      716.66      8.04 o 
   2   1  19      807.42      728.22     10.15 o 
   3   1  19     1055.21      964.22     17.71 o 
   4   1  19        2.48        1.49      1.32 o 
   5   1  19        4.84        1.42      1.76 o 
   6   1  19       37.58       35.06      3.51 o 
   7   1  19      165.81      179.23      6.03 o 
   8   1  19      284.71      295.46      9.20 o 
   9   1  19       53.28       60.97      4.88 o 
  10   1  19       19.12       11.09      5.51 o 
  11   1  19       93.72       87.32      9.22 o 
  12   1  19       38.15       19.28     11.45 o 
 -14   2  19       18.30        8.51      4.10 o 
 -13   2  19       62.40       47.66     19.09 o 
 -12   2  19       14.50       12.60      5.51 o 
 -11   2  19       96.64      102.77      6.95 o 
 -10   2  19        2.74        2.30      1.74 o 
  -9   2  19       30.94       28.80      8.49 o 
  -8   2  19      219.29      228.02      7.52 o 
  -7   2  19       27.60       32.57      6.52 o 
  -6   2  19       85.43       84.39      4.86 o 
  -5   2  19      213.21      183.01      5.07 o 
  -4   2  19       60.85       54.08      3.45 o 
  -3   2  19      119.13      101.76      4.10 o 
  -2   2  19     2769.87     2688.73     35.09 o 
  -1   2  19       53.74       60.71      3.59 o 
   0   2  19      141.94      125.67      3.61 o 
   1   2  19       15.69       19.97      3.14 o 
   2   2  19       60.07       78.55      2.68 o 
   3   2  19     1333.05     1384.36     25.58 o 
   4   2  19       12.60        8.75      2.79 o 
   5   2  19       26.24       25.21      6.45 o 
   6   2  19        3.37        6.58      2.11 o 
   7   2  19       97.57       99.76      4.67 o 
   8   2  19        0.08        2.43      1.73 o 
   9   2  19       93.80      104.69      6.56 o 
  10   2  19       24.55       20.70      9.11 o 
  11   2  19      102.14      100.43      6.61 o 
  12   2  19       22.70       10.07      9.23 o 
 -14   3  19        5.25        5.42      2.57 o 
 -13   3  19       10.31        6.41      3.82 o 
 -12   3  19       16.73       16.84      5.98 o 
 -11   3  19       15.33       14.41      4.44 o 
 -10   3  19       78.16       86.98      6.76 o 
  -9   3  19       37.68       34.12      9.98 o 
  -8   3  19        8.35        4.69      2.36 o 
  -7   3  19       91.35       82.72      5.30 o 
  -6   3  19       60.60       71.26      7.59 o 
  -5   3  19      234.44      230.59      6.73 o 
  -4   3  19        8.61        9.98      2.63 o 
  -3   3  19      201.47      186.39      5.45 o 
  -2   3  19      608.24      602.85      9.10 o 
  -1   3  19       16.35       26.24      5.18 o 
   0   3  19        6.61        9.86      2.38 o 
   1   3  19        3.91        4.77      1.54 o 
   2   3  19        0.32        0.75      1.29 o 
   3   3  19       16.90       19.52      2.74 o 
   4   3  19       63.76       61.79      4.24 o 
   5   3  19        0.29        0.58      1.91 o 
   6   3  19       12.90       16.36      4.83 o 
   7   3  19      122.59      128.13      6.02 o 
   8   3  19        5.64        2.76      2.86 o 
   9   3  19       13.46       10.67      5.79 o 
  10   3  19        2.64        1.26      4.44 o 
  11   3  19        4.19        2.41      4.48 o 
 -13   4  19        7.19        3.60      2.52 o 
 -12   4  19       11.27        9.11      4.02 o 
 -11   4  19       35.78       37.00     10.20 o 
 -10   4  19        6.66        4.58      2.94 o 
  -9   4  19       18.85       16.28      6.25 o 
  -8   4  19       51.73       52.26     10.76 o 
  -7   4  19       53.61       49.57     10.89 o 
  -6   4  19        0.12        3.59      1.97 o 
  -5   4  19       29.00       30.86      6.57 o 
  -4   4  19        0.22        2.29      1.85 o 
  -3   4  19       12.48       12.39      2.62 o 
  -2   4  19       25.17       28.28      5.54 o 
  -1   4  19      116.75      112.73      4.71 o 
   0   4  19       25.85       26.12      5.25 o 
   1   4  19       10.86        9.67      2.99 o 
   2   4  19      102.32      107.58      4.67 o 
   3   4  19       53.20       53.90      5.42 o 
   4   4  19       13.71       18.97      6.05 o 
   5   4  19        9.68        8.89      4.66 o 
   6   4  19      207.29      211.51      7.15 o 
   7   4  19      153.84      141.71     11.32 o 
   8   4  19        7.91       13.21      5.18 o 
   9   4  19       33.72       26.28     10.87 o 
  10   4  19        7.34        6.79      4.51 o 
 -12   5  19        4.74        2.81      2.66 o 
 -11   5  19        4.95        7.41      4.89 o 
 -10   5  19        4.46        3.92      2.88 o 
  -9   5  19      129.49      121.67      7.87 o 
  -8   5  19       14.33       10.88      3.63 o 
  -7   5  19       59.17       64.39     10.29 o 
  -6   5  19      186.83      191.95      8.47 o 
  -5   5  19        0.25        5.49      3.27 o 
  -4   5  19       35.09       37.47     11.42 o 
  -3   5  19       36.50       40.30      8.30 o 
  -2   5  19       22.81       25.38      5.06 o 
  -1   5  19       16.93       19.21      3.47 o 
   0   5  19       16.36       21.83      4.85 o 
   1   5  19       19.05       20.18      4.13 o 
   2   5  19       98.05      101.52      5.09 o 
   3   5  19       44.39       39.58      8.53 o 
   4   5  19       66.21       68.75      6.74 o 
   5   5  19       71.44       81.40     24.77 o 
   6   5  19       86.61       90.58     10.95 o 
   7   5  19        3.32        2.08      4.69 o 
   8   5  19        5.24        5.47      3.65 o 
   9   5  19      238.47      252.48     23.81 o 
 -11   6  19        0.63        3.18      2.61 o 
 -10   6  19        7.15        6.36      3.31 o 
  -9   6  19       68.99       79.31     10.30 o 
  -8   6  19      101.16      102.00      8.62 o 
  -7   6  19       71.44       73.56     15.48 o 
  -6   6  19        5.47        6.00      2.72 o 
  -5   6  19       13.29       12.75      3.19 o 
  -4   6  19       98.14       89.79      6.08 o 
  -3   6  19        0.44        0.69      2.63 o 
  -2   6  19        9.35       16.26      4.45 o 
  -1   6  19        1.46        3.82      1.99 o 
   0   6  19       50.09       50.21      4.65 o 
   1   6  19       72.55       78.88      5.74 o 
   2   6  19       31.93       32.53      7.30 o 
   3   6  19        3.94        4.08      1.95 o 
   4   6  19       14.59       13.58      5.83 o 
   5   6  19      146.30      145.85     13.91 o 
   6   6  19       64.86       74.77     25.34 o 
   7   6  19       21.30       22.54      7.59 o 
   8   6  19      109.16      110.25     11.64 o 
  -9   7  19       15.83       14.24      5.25 o 
  -8   7  19       73.11       61.49     18.37 o 
  -7   7  19        5.39        9.27      3.85 o 
  -6   7  19       11.62       10.57      6.04 o 
  -5   7  19        0.01        3.45      2.35 o 
  -4   7  19       12.58       11.89      4.42 o 
  -3   7  19        0.71        1.75      2.69 o 
  -2   7  19        3.53        3.20      2.34 o 
  -1   7  19        0.76        2.32      1.74 o 
   0   7  19        4.90        6.36      2.89 o 
   1   7  19       31.79       28.75      7.58 o 
   2   7  19        3.50        5.90      3.40 o 
   3   7  19        0.39        2.03      2.46 o 
   4   7  19        3.65        1.51      4.79 o 
   5   7  19       36.42       30.83     15.67 o 
   6   7  19        0.13        2.16      3.35 o 
  -6   8  19        1.24        4.03      2.57 o 
  -5   8  19        0.70        3.22      2.23 o 
  -4   8  19      107.52      111.51      7.33 o 
  -3   8  19        6.97       10.32      3.40 o 
  -2   8  19       21.86       17.02      7.97 o 
  -1   8  19       30.71       27.73     10.09 o 
   0   8  19        1.20        2.96      2.86 o 
   1   8  19        0.85        4.38      2.93 o 
   2   8  19       16.79       17.03      8.83 o 
   3   8  19        2.35        3.24      2.71 o 
   4   8  19        0.13        3.49      3.08 o 
   5   8  19      103.91       94.19     12.45 o 
  -3   9  19        0.02        2.91      6.21 o 
  -1   9  19       12.28        8.40      6.96 o 
 -14   0  20      393.72      352.29     26.53 o 
 -13   0  20        9.39        6.00     13.29 o 
 -12   0  20      512.19      509.07     31.88 o 
 -11   0  20        0.17        3.93      4.55 o 
 -10   0  20        3.30        2.43      4.76 o 
  -9   0  20       13.10       14.41      6.95 o 
  -8   0  20      564.74      601.21     20.09 o 
  -7   0  20        3.00        7.53      2.72 o 
  -6   0  20      101.27       92.41      5.89 o 
  -5   0  20     1085.52     1153.46     21.03 o 
  -4   0  20      287.13      261.02     14.96 o 
  -3   0  20      114.23      124.27      6.97 o 
  -2   0  20       96.89       90.78      7.71 o 
  -1   0  20     2396.79     2239.22     65.62 o 
   0   0  20      431.53      449.49     15.60 o 
   1   0  20      422.94      426.51     15.69 o 
   2   0  20      805.12      744.51     12.17 o 
   3   0  20        2.19        3.67      1.81 o 
   4   0  20      264.22      262.31     17.60 o 
   5   0  20      696.88      676.27     24.37 o 
   6   0  20        0.09        2.61      3.05 o 
   7   0  20     1398.77     1478.49     45.76 o 
   8   0  20      304.04      317.49     12.59 o 
   9   0  20      770.73      814.79     28.87 o 
  10   0  20        9.86       14.30      5.93 o 
  11   0  20       11.36        7.37      3.71 o 
  12   0  20       24.03       10.63     18.43 o 
 -14   1  20        3.69        2.69      3.88 o 
 -13   1  20      353.26      347.09     16.90 o 
 -12   1  20        3.92        4.43      2.50 o 
 -11   1  20       29.87       25.77      8.97 o 
 -10   1  20      120.88      118.85      5.02 o 
  -9   1  20      272.51      280.50      9.44 o 
  -8   1  20       12.17       12.65      3.65 o 
  -7   1  20      208.88      210.15      6.00 o 
  -6   1  20      549.22      498.78     19.78 o 
  -5   1  20        0.76        1.54      1.30 o 
  -4   1  20      202.06      178.61      4.87 o 
  -3   1  20      867.44      857.74      8.97 o 
  -2   1  20     1042.70     1017.87     10.72 o 
  -1   1  20      159.67      149.39      6.00 o 
   0   1  20     2033.58     2044.98     16.06 o 
   1   1  20     3311.33     3302.37     30.90 o 
   2   1  20      458.84      400.66      7.30 o 
   3   1  20       94.03       95.68      3.30 o 
   4   1  20       44.54       48.88      6.55 o 
   5   1  20      299.45      283.88      7.42 o 
   6   1  20        4.70        6.17      1.96 o 
   7   1  20      734.22      780.03     15.68 o 
   8   1  20      191.85      201.45      7.94 o 
   9   1  20       33.62       30.21      8.31 o 
  10   1  20       22.99       16.57      6.55 o 
  11   1  20      179.13      175.31      9.39 o 
  12   1  20       33.86       15.65     22.52 o 
 -14   2  20        2.71        2.29      2.82 o 
 -13   2  20        4.64        3.56      3.41 o 
 -12   2  20      246.93      243.25      9.72 o 
 -11   2  20      125.08      134.99      7.32 o 
 -10   2  20       32.71       33.21      8.74 o 
  -9   2  20        0.77        2.86      1.71 o 
  -8   2  20      103.85      113.23      5.29 o 
  -7   2  20      115.59      115.36      5.36 o 
  -6   2  20      237.51      238.05      6.92 o 
  -5   2  20       65.98       54.97      4.50 o 
  -4   2  20      492.16      495.08      8.82 o 
  -3   2  20      560.62      580.54     17.05 o 
  -2   2  20     4172.85     4222.35     39.80 o 
  -1   2  20     1374.03     1413.39     20.57 o 
   0   2  20      234.75      228.48      5.57 o 
   1   2  20       99.50      107.48      3.41 o 
   2   2  20     1686.87     1764.51     19.07 o 
   3   2  20       80.79       76.97      5.92 o 
   4   2  20      220.39      193.74      6.24 o 
   5   2  20        2.25        5.57      2.31 o 
   6   2  20      255.07      265.08      9.43 o 
   7   2  20        2.38        3.22      2.17 o 
   8   2  20      119.91      118.14      6.91 o 
   9   2  20       94.37       97.43      9.81 o 
  10   2  20      131.03      126.25      9.30 o 
  11   2  20        3.08        0.70      2.76 o 
 -14   3  20        0.17        1.69      3.24 o 
 -13   3  20       50.75       24.06     15.20 o 
 -12   3  20       30.11       24.52     10.46 o 
 -11   3  20       63.70       69.51      9.23 o 
 -10   3  20      154.79      157.54      6.47 o 
  -9   3  20        3.24        3.53      1.61 o 
  -8   3  20        0.01        3.17      1.96 o 
  -7   3  20       36.83       34.42      9.12 o 
  -6   3  20      133.75      145.30      6.21 o 
  -5   3  20       93.49       82.74      3.52 o 
  -4   3  20        0.05        1.63      1.38 o 
  -3   3  20     1234.97     1263.04     21.06 o 
  -2   3  20       35.58       26.74      5.82 o 
  -1   3  20       80.25       71.62      4.38 o 
   0   3  20        7.72        4.87      1.84 o 
   1   3  20      824.55      840.47     13.46 o 
   2   3  20      322.49      308.42      7.62 o 
   3   3  20      147.80      148.78      5.92 o 
   4   3  20       43.65       45.93     13.56 o 
   5   3  20      127.82      126.22      5.60 o 
   6   3  20       52.78       63.36     14.65 o 
   7   3  20       18.82       16.22      5.24 o 
   8   3  20       43.77       35.83     14.84 o 
   9   3  20      112.49      116.63     10.33 o 
  10   3  20        0.68        2.40      2.94 o 
  11   3  20      157.56      164.96     12.93 o 
 -13   4  20        0.05        0.33      1.96 o 
 -12   4  20       51.76       32.60     15.44 o 
 -11   4  20       16.65       11.85      6.09 o 
 -10   4  20       31.43       25.62      8.90 o 
  -9   4  20      377.03      371.49     11.39 o 
  -8   4  20       42.72       52.92     11.99 o 
  -7   4  20       44.02       54.96     12.23 o 
  -6   4  20        0.09        2.40      2.11 o 
  -5   4  20      170.21      175.78      6.72 o 
  -4   4  20      277.05      288.80      8.42 o 
  -3   4  20        4.02       10.06      2.58 o 
  -2   4  20      115.28      115.03      4.28 o 
  -1   4  20       31.34       40.66      4.63 o 
   0   4  20       23.29       26.93      6.71 o 
   1   4  20       74.31       76.09      4.12 o 
   2   4  20        0.13        1.69      1.53 o 
   3   4  20      430.51      465.26     11.45 o 
   4   4  20       13.64       17.49      6.44 o 
   5   4  20      221.55      223.08      7.90 o 
   6   4  20      483.11      510.55     14.68 o 
   7   4  20        6.27        5.69      3.91 o 
   8   4  20        2.78        2.74      4.08 o 
   9   4  20       43.83       37.64     16.90 o 
  10   4  20       27.47       17.78     10.43 o 
 -12   5  20       13.69        7.49      3.94 o 
 -11   5  20        3.37        3.62      2.70 o 
 -10   5  20       64.77       72.85     11.98 o 
  -9   5  20      345.62      344.68     12.63 o 
  -8   5  20       23.34       20.94      5.26 o 
  -7   5  20      384.49      394.71     11.32 o 
  -6   5  20      382.87      371.88     18.53 o 
  -5   5  20      206.80      228.09      7.69 o 
  -4   5  20       65.33       73.75      7.97 o 
  -3   5  20      355.59      374.06     11.02 o 
  -2   5  20      206.55      225.65      6.16 o 
  -1   5  20        8.07        8.50      2.24 o 
   0   5  20      154.07      169.26      4.88 o 
   1   5  20       69.36       61.79      4.59 o 
   2   5  20       98.02      100.43      6.41 o 
   3   5  20      469.72      476.64     11.13 o 
   4   5  20     1202.28     1262.83     25.74 o 
   5   5  20       32.79       42.09     14.29 o 
   6   5  20      165.38      171.35     15.54 o 
   7   5  20      144.56      145.11      8.89 o 
   8   5  20      245.18      237.77     15.09 o 
   9   5  20        3.12        3.02      2.98 o 
 -11   6  20        0.48        1.25      3.86 o 
 -10   6  20        7.97        8.48      3.71 o 
  -9   6  20        7.74        8.90      4.23 o 
  -8   6  20      103.59      105.14      9.01 o 
  -7   6  20      287.92      320.67     12.07 o 
  -6   6  20       22.12       21.96      7.32 o 
  -5   6  20      411.91      464.99     15.27 o 
  -4   6  20      413.01      419.67     12.73 o 
  -3   6  20        6.27        9.65      3.26 o 
  -2   6  20      169.86      186.50      8.03 o 
  -1   6  20       32.04       28.57      8.04 o 
   0   6  20      171.44      176.46      5.35 o 
   1   6  20       39.29       33.70      4.80 o 
   2   6  20      490.41      513.19     17.24 o 
   3   6  20      190.80      188.05      9.30 o 
   4   6  20       60.84       52.69     15.84 o 
   5   6  20      218.31      232.83     10.84 o 
   6   6  20      214.00      208.71     12.47 o 
   7   6  20        8.94       13.18      6.95 o 
   8   6  20       16.77        6.55      9.52 o 
  -9   7  20       83.21       87.62     18.75 o 
  -8   7  20       15.57       14.72      7.69 o 
  -7   7  20      238.65      271.00     10.96 o 
  -6   7  20       36.85       30.94     11.59 o 
  -5   7  20        0.89        3.20      2.35 o 
  -4   7  20       27.46       25.52      8.56 o 
  -3   7  20       26.10       25.41      6.92 o 
  -2   7  20      102.03      101.01      5.66 o 
  -1   7  20       34.71       33.53     11.47 o 
   0   7  20        1.70        3.25      1.72 o 
   1   7  20      268.73      269.27      9.83 o 
   2   7  20       68.30       65.43      5.21 o 
   3   7  20       20.33       16.55      6.96 o 
   4   7  20      251.77      250.59     17.85 o 
   5   7  20       68.71       48.33     23.95 o 
   6   7  20       19.61       14.16     12.26 o 
  -6   8  20        3.91        3.01      2.46 o 
  -5   8  20       81.30       82.88      8.16 o 
  -4   8  20       13.33       14.04      5.70 o 
  -3   8  20       13.49       11.01      6.71 o 
  -2   8  20        2.99        4.50      2.81 o 
  -1   8  20       28.37       17.33      7.90 o 
   0   8  20       29.98       20.66     11.31 o 
   1   8  20        4.56        5.55      6.28 o 
   2   8  20       39.97       24.61     19.51 o 
   3   8  20      159.88      171.99     19.08 o 
   4   8  20       17.47        8.80      7.59 o 
 -14   1  21       43.77       21.86     19.91 o 
 -13   1  21        0.16       -0.07      3.60 o 
 -12   1  21      201.20      205.26     12.16 o 
 -11   1  21        0.13        0.68      3.89 o 
 -10   1  21        1.60        3.25      2.24 o 
  -9   1  21       23.26       22.70      6.30 o 
  -8   1  21        2.05        3.07      1.68 o 
  -7   1  21       17.93       17.52      4.60 o 
  -6   1  21       19.73       19.15      4.50 o 
  -5   1  21       27.32       29.87      6.49 o 
  -4   1  21       30.55       34.46      3.88 o 
  -3   1  21     1293.53     1267.98     23.87 o 
  -2   1  21       33.12       29.47      3.25 o 
  -1   1  21       60.91       63.39      3.31 o 
   0   1  21       55.72       49.73      2.84 o 
   1   1  21       36.90       39.91      3.88 o 
   2   1  21      124.59       84.83      3.87 o 
   3   1  21       43.39       54.79      9.86 o 
   4   1  21        1.42        5.12      2.56 o 
   5   1  21       12.02       11.05      3.23 o 
   6   1  21      190.73      194.99      5.59 o 
   7   1  21        4.41        3.27      1.58 o 
   8   1  21       21.43       22.60      5.52 o 
   9   1  21       11.05       12.73      4.24 o 
  10   1  21       21.13       12.26      4.88 o 
  11   1  21      416.48      401.89     24.07 o 
 -14   2  21        0.86        1.76      2.97 o 
 -13   2  21        8.10        7.20      5.01 o 
 -12   2  21       17.41       11.61      6.81 o 
 -11   2  21        2.97        3.79      2.76 o 
 -10   2  21       79.97       75.90      7.78 o 
  -9   2  21       13.16       18.22      5.20 o 
  -8   2  21        2.88        4.07      2.20 o 
  -7   2  21      113.86      103.62      4.84 o 
  -6   2  21      128.97      122.06      4.98 o 
  -5   2  21      426.72      402.02      7.42 o 
  -4   2  21      176.50      175.50      5.11 o 
  -3   2  21       26.40       30.41      6.25 o 
  -2   2  21       64.23       55.91      3.05 o 
  -1   2  21      360.44      360.26      8.32 o 
   0   2  21        0.17        1.60      1.85 o 
   1   2  21       92.78       80.06      3.69 o 
   2   2  21        0.01        1.68      1.19 o 
   3   2  21        7.16        2.38      2.49 o 
   4   2  21      229.72      202.44      6.73 o 
   5   2  21       61.69       69.72     14.84 o 
   6   2  21       48.07       45.29     12.07 o 
   7   2  21      194.98      204.08     10.55 o 
   8   2  21      156.08      159.14      8.55 o 
   9   2  21      228.01      253.21     10.87 o 
  10   2  21        7.08        5.84      4.14 o 
  11   2  21        0.37        2.72      3.16 o 
 -13   3  21       17.18       11.98      8.58 o 
 -12   3  21        2.43        3.43      1.88 o 
 -11   3  21       35.77       34.77      9.91 o 
 -10   3  21       10.23       10.57      3.84 o 
  -9   3  21        0.33        0.86      1.54 o 
  -8   3  21      284.94      288.94      9.33 o 
  -7   3  21      139.46      127.17      6.70 o 
  -6   3  21       18.94       19.61      4.39 o 
  -5   3  21        8.35       10.90      2.40 o 
  -4   3  21        3.88        2.82      1.62 o 
  -3   3  21      181.52      179.93      7.99 o 
  -2   3  21      179.91      158.61      5.31 o 
  -1   3  21       28.14       30.66      6.00 o 
   0   3  21        0.96        1.11      1.33 o 
   1   3  21        7.60        9.64      2.44 o 
   2   3  21       63.88       66.36      3.65 o 
   3   3  21        0.09        2.79      2.58 o 
   4   3  21        8.68        9.88      3.15 o 
   5   3  21       18.08       19.89      7.11 o 
   6   3  21      259.86      282.56     10.07 o 
   7   3  21       64.52       74.14      8.92 o 
   8   3  21       28.10       21.99      8.04 o 
   9   3  21       83.64       82.15     29.50 o 
  10   3  21        0.52        2.43      2.41 o 
 -13   4  21       16.72        4.76      5.71 o 
 -12   4  21        3.80        3.60      3.03 o 
 -11   4  21       13.50       10.79      4.68 o 
 -10   4  21       27.47       24.47      8.36 o 
  -9   4  21      113.58      113.09      6.45 o 
  -8   4  21       24.68       22.60      5.92 o 
  -7   4  21      275.85      274.58      9.39 o 
  -6   4  21       14.76       18.53      5.08 o 
  -5   4  21       26.26       34.50      8.21 o 
  -4   4  21        8.19       11.92      3.88 o 
  -3   4  21        6.33        6.60      1.78 o 
  -2   4  21        0.56        2.21      1.53 o 
  -1   4  21       51.59       49.17      4.48 o 
   0   4  21      213.40      227.20      6.92 o 
   1   4  21        1.36        2.63      1.45 o 
   2   4  21        9.04        8.35      2.58 o 
   3   4  21      157.11      152.89      6.55 o 
   4   4  21      144.77      160.79      6.28 o 
   5   4  21        3.09        4.16      2.54 o 
   6   4  21       64.31       63.58     16.56 o 
   7   4  21       19.67       25.61      9.21 o 
   8   4  21      257.64      256.10     13.24 o 
   9   4  21      138.22      144.64     14.25 o 
  10   4  21       13.63       14.04     10.82 o 
 -12   5  21       21.47        9.63      7.00 o 
 -11   5  21        0.03        2.71      2.73 o 
 -10   5  21      215.61      220.70     10.05 o 
  -9   5  21      131.00      116.17      7.78 o 
  -8   5  21      100.16      102.66      8.11 o 
  -7   5  21       74.90       78.36     16.64 o 
  -6   5  21       44.95       50.27     12.03 o 
  -5   5  21       60.25       63.93     14.32 o 
  -4   5  21      242.57      270.71     11.06 o 
  -3   5  21       62.59       79.85     15.67 o 
  -2   5  21       30.61       34.09      6.79 o 
  -1   5  21        5.77        5.87      1.77 o 
   0   5  21       17.82       22.89      5.95 o 
   1   5  21       37.87       34.94      4.52 o 
   2   5  21      713.08      714.44     15.36 o 
   3   5  21       91.45       83.43      7.80 o 
   4   5  21      203.52      213.79      9.97 o 
   5   5  21       84.36       83.98      9.78 o 
   6   5  21        4.16        1.67      3.83 o 
   7   5  21       49.58       45.98     18.20 o 
   8   5  21        4.98        8.30      5.16 o 
   9   5  21        0.07        3.95      4.52 o 
 -10   6  21        0.00        2.60      1.99 o 
  -9   6  21       61.83       50.46     14.43 o 
  -8   6  21        5.32        8.96      3.97 o 
  -7   6  21      231.41      262.02      9.17 o 
  -6   6  21        3.11        5.35      2.27 o 
  -5   6  21        5.80        8.24      4.09 o 
  -4   6  21       35.12       33.92      7.97 o 
  -3   6  21       18.20       15.03      5.27 o 
  -2   6  21       15.49       19.42      5.69 o 
  -1   6  21        8.52       10.01      3.30 o 
   0   6  21       11.29        8.86      3.38 o 
   1   6  21       28.90       28.05      7.82 o 
   2   6  21        7.19        8.38      2.99 o 
   3   6  21      216.72      207.57     12.78 o 
   4   6  21        0.35        3.43      3.59 o 
   5   6  21        0.73        3.66      4.43 o 
   6   6  21      237.12      233.67     13.77 o 
   7   6  21       23.89       16.97      9.51 o 
  -9   7  21        7.01        5.73      4.46 o 
  -8   7  21       13.52       10.70      5.12 o 
  -7   7  21       87.52       92.60      7.10 o 
  -6   7  21        5.56        7.70      3.52 o 
  -5   7  21       19.03       22.57      7.07 o 
  -4   7  21       23.65       19.40      5.90 o 
  -3   7  21        0.05        2.82      2.01 o 
  -2   7  21        3.26        5.01      2.70 o 
  -1   7  21       29.41       27.74      7.29 o 
   0   7  21       18.52       14.09      5.53 o 
   1   7  21        3.18        2.30      2.21 o 
   2   7  21       11.72        6.84      3.34 o 
   4   7  21       89.93       92.35     10.58 o 
   5   7  21        1.69        3.15      3.73 o 
   6   7  21      117.48      108.21     15.67 o 
  -5   8  21       72.62       68.66      6.65 o 
  -4   8  21       20.71       14.92      7.51 o 
  -3   8  21        0.76        1.99      3.07 o 
  -2   8  21        4.50        5.23      2.99 o 
  -1   8  21        0.13        2.37      1.86 o 
   0   8  21       46.15       35.14     14.98 o 
   1   8  21       13.97       13.86      7.21 o 
   2   8  21       58.13       72.12     19.89 o 
 -14   0  22        1.73        2.95      5.32 o 
 -13   0  22       33.19       25.29     24.06 o 
 -12   0  22        1.86        4.58      7.57 o 
 -11   0  22       36.42       38.01     17.89 o 
 -10   0  22       87.96       88.45     39.72 o 
  -9   0  22       24.16       23.07     10.22 o 
  -8   0  22      130.09      133.42      7.91 o 
  -7   0  22      196.97      185.04      7.86 o 
  -6   0  22      673.92      654.12     16.21 o 
  -5   0  22      126.46      124.55      6.52 o 
  -4   0  22      397.36      387.74     13.72 o 
  -3   0  22      914.71      884.58     17.67 o 
  -2   0  22      571.91      578.06     20.51 o 
  -1   0  22       19.84       21.86      5.80 o 
   0   0  22     1348.29     1346.99     71.85 o 
   1   0  22       27.49       20.06      5.22 o 
   2   0  22       59.88       52.44     19.34 o 
   3   0  22      125.58      143.28      5.89 o 
   4   0  22        1.25        1.65      2.10 o 
   5   0  22       37.80       34.63     13.42 o 
   6   0  22       76.74       67.79      7.65 o 
   7   0  22     1164.51     1253.50     72.90 o 
   8   0  22      441.60      429.27     23.32 o 
   9   0  22       11.49        7.96      5.29 o 
  10   0  22        3.62        2.82      3.81 o 
  11   0  22      193.34      180.10     12.85 o 
 -14   1  22       22.17        8.42      7.00 o 
 -13   1  22       19.05       12.19     11.66 o 
 -12   1  22      117.65      120.46     13.69 o 
 -11   1  22        5.21        5.51      3.31 o 
 -10   1  22        0.01        1.91      1.65 o 
  -9   1  22       26.86       29.21      9.22 o 
  -8   1  22      311.79      317.85     11.47 o 
  -7   1  22        3.11        3.05      1.78 o 
  -6   1  22      768.80      741.69     21.62 o 
  -5   1  22     1125.92     1070.59     13.84 o 
  -4   1  22      351.45      333.75      7.18 o 
  -3   1  22       66.09       68.16      2.79 o 
  -2   1  22      562.08      491.67     49.51 o 
  -1   1  22     1273.84     1133.25     69.02 o 
   0   1  22        5.60        4.57      1.35 o 
   1   1  22       73.38       85.86      2.87 o 
   2   1  22      181.58      155.73      6.27 o 
   3   1  22      169.16      152.67      5.37 o 
   4   1  22        2.27        2.58      1.76 o 
   5   1  22      286.20      284.31     12.50 o 
   6   1  22      184.20      195.49      6.87 o 
   7   1  22       24.96       26.34      7.23 o 
   8   1  22      357.90      388.36     14.37 o 
   9   1  22      308.66      328.35      9.49 o 
  10   1  22       11.95        7.43      6.84 o 
  11   1  22       22.33       11.98      8.90 o 
 -14   2  22       84.18       77.88     11.22 o 
 -13   2  22       48.82       33.75     16.96 o 
 -12   2  22       38.56       24.52     14.55 o 
 -11   2  22      112.53      117.15      6.75 o 
 -10   2  22       40.51       40.70     10.59 o 
  -9   2  22       23.20       22.70      7.73 o 
  -8   2  22       39.13       33.87      9.91 o 
  -7   2  22       41.36       49.69      8.84 o 
  -6   2  22       10.60       11.46      2.72 o 
  -5   2  22      340.62      323.14      7.13 o 
  -4   2  22      134.63      134.18      4.29 o 
  -3   2  22       62.49       63.61      3.15 o 
  -2   2  22      158.79      154.37      4.85 o 
  -1   2  22       71.95       71.58      3.18 o 
   0   2  22      444.10      437.19      7.94 o 
   1   2  22     1151.07     1063.81     13.28 o 
   2   2  22       12.76        9.94      2.62 o 
   3   2  22      386.25      342.06     14.96 o 
   4   2  22        6.67        6.89      2.08 o 
   5   2  22      364.91      368.02     14.12 o 
   6   2  22       11.86       14.46      4.05 o 
   7   2  22      168.46      179.51      8.44 o 
   8   2  22       69.37       68.88      7.92 o 
   9   2  22        1.11        1.02      3.89 o 
  10   2  22      298.29      301.58     13.74 o 
  11   2  22       78.51       39.71     33.10 o 
 -13   3  22        0.55        4.23      2.26 o 
 -12   3  22       96.34       89.86      6.06 o 
 -11   3  22       26.39       22.26      7.77 o 
 -10   3  22       95.21      107.75      6.51 o 
  -9   3  22        0.42        1.84      2.52 o 
  -8   3  22        5.22        6.84      2.50 o 
  -7   3  22       45.60       44.21     11.60 o 
  -6   3  22       20.66       27.59      6.97 o 
  -5   3  22      219.09      212.32      5.84 o 
  -4   3  22        9.01       10.75      2.58 o 
  -3   3  22        7.78        8.52      2.10 o 
  -2   3  22      263.27      269.96      7.59 o 
  -1   3  22        3.27        3.62      1.51 o 
   0   3  22       25.19       23.70      4.61 o 
   1   3  22      363.15      344.38      7.59 o 
   2   3  22      811.28      775.14     14.72 o 
   3   3  22      228.14      234.13      8.57 o 
   4   3  22      224.85      217.12      7.39 o 
   5   3  22      177.14      184.41      7.41 o 
   6   3  22       92.89      102.09      6.06 o 
   7   3  22       55.52       48.86      6.27 o 
   8   3  22       16.16       22.70      8.54 o 
   9   3  22       92.12       80.75     27.25 o 
  10   3  22      236.15      232.18     16.39 o 
 -13   4  22        0.50        1.67      2.18 o 
 -12   4  22       10.16        7.14      3.54 o 
 -11   4  22      146.51      154.65      8.71 o 
 -10   4  22       18.43       20.46      7.50 o 
  -9   4  22        2.66        3.05      1.82 o 
  -8   4  22        0.71        3.59      2.55 o 
  -7   4  22      269.06      276.05     11.02 o 
  -6   4  22       88.93       93.37      7.32 o 
  -5   4  22       17.70       19.77      4.42 o 
  -4   4  22       89.92       99.40      9.10 o 
  -3   4  22       58.78       61.90      5.46 o 
  -2   4  22      231.00      236.28      6.70 o 
  -1   4  22      234.54      243.49      6.89 o 
   0   4  22        1.87        1.36      1.80 o 
   1   4  22       98.01       88.93      4.02 o 
   2   4  22        3.56        3.29      1.48 o 
   3   4  22      166.63      166.11      6.70 o 
   4   4  22      112.72      117.33      7.63 o 
   5   4  22       19.00       21.98      5.63 o 
   6   4  22       10.25       11.60      4.14 o 
   7   4  22        2.05        1.66      3.85 o 
   8   4  22      770.12      821.99     28.09 o 
   9   4  22       19.49       13.29      7.30 o 
 -11   5  22        5.52        6.22      3.44 o 
 -10   5  22       25.36       18.92      7.34 o 
  -9   5  22      269.15      298.14      9.80 o 
  -8   5  22      115.15      119.26      7.15 o 
  -7   5  22       19.41       20.70      5.02 o 
  -6   5  22       82.12       95.34      9.73 o 
  -5   5  22      309.54      308.56     10.52 o 
  -4   5  22       74.66       74.73      8.59 o 
  -3   5  22       44.68       42.18      9.05 o 
  -2   5  22       27.03       29.83      7.66 o 
  -1   5  22       51.40       57.85      6.71 o 
   0   5  22        0.02        0.34      1.94 o 
   1   5  22      100.27      102.15      5.97 o 
   2   5  22      228.47      226.34      7.15 o 
   3   5  22       27.41       29.80      7.99 o 
   4   5  22      189.32      184.65      9.04 o 
   5   5  22      407.79      408.11     27.73 o 
   6   5  22       79.65       85.99     22.72 o 
   7   5  22       24.65       24.32      9.55 o 
   8   5  22      113.75      129.51     10.10 o 
 -10   6  22      105.92      109.89      7.76 o 
  -9   6  22        8.99        7.48      3.88 o 
  -8   6  22      332.14      339.44     11.93 o 
  -7   6  22       12.57       12.68      4.98 o 
  -6   6  22        4.61        7.00      2.33 o 
  -5   6  22       16.05       13.71      4.22 o 
  -4   6  22       37.12       37.10      8.95 o 
  -3   6  22      120.13      115.55      6.73 o 
  -2   6  22      137.93      146.43      6.28 o 
  -1   6  22      257.44      272.68      8.68 o 
   0   6  22      122.60      127.74      5.17 o 
   1   6  22        9.51       10.46      3.33 o 
   2   6  22        0.94        2.94      2.03 o 
   3   6  22       55.14       48.63      8.58 o 
   4   6  22      627.77      677.41     17.14 o 
   5   6  22        3.87        4.62      5.29 o 
   6   6  22      199.06      191.46     11.42 o 
   7   6  22       21.76       18.27      7.31 o 
  -8   7  22       16.84       11.35      5.51 o 
  -7   7  22        0.26        3.54      2.25 o 
  -6   7  22       17.49       18.60      6.06 o 
  -5   7  22       20.33       14.84      6.94 o 
  -4   7  22       28.53       25.96     10.16 o 
  -3   7  22        6.03        8.95      4.85 o 
  -2   7  22      125.83      140.20      6.66 o 
  -1   7  22       44.92       38.92      8.75 o 
   0   7  22        1.07        2.50      2.23 o 
   1   7  22       92.65      104.81      6.15 o 
   2   7  22      109.95      118.94      6.70 o 
   3   7  22      132.77      121.82     10.18 o 
   4   7  22        3.27        0.71      3.03 o 
   5   7  22        3.61        1.84      9.10 o 
  -5   8  22       14.56       13.31      5.29 o 
  -4   8  22        2.25        2.52      2.11 o 
  -3   8  22       45.18       25.71     14.56 o 
  -2   8  22        0.69        1.94      1.79 o 
  -1   8  22       81.15       74.61      8.22 o 
   0   8  22       69.47       73.76      9.61 o 
   1   8  22        8.42        7.23      4.94 o 
   2   8  22        2.07        1.34      3.13 o 
 -14   1  23        2.09        4.50      5.44 o 
 -13   1  23        0.49        1.21      3.41 o 
 -12   1  23        2.00        4.42      4.18 o 
 -11   1  23        0.47        2.79      4.00 o 
 -10   1  23       13.57       14.88      5.11 o 
  -9   1  23      104.32      111.56      6.99 o 
  -8   1  23       19.62       24.80      5.94 o 
  -7   1  23       43.36       34.57      4.68 o 
  -6   1  23        0.14        1.02      1.82 o 
  -5   1  23        2.31        0.31      2.90 o 
  -4   1  23      414.52      372.24     12.51 o 
  -3   1  23      223.63      210.61      7.11 o 
  -2   1  23      726.82      624.55     56.18 o 
  -1   1  23       26.58       23.29      5.94 o 
   0   1  23        3.42        6.76      1.73 o 
   1   1  23       29.53       20.22      4.99 o 
   2   1  23       49.16       51.30      4.35 o 
   3   1  23       40.15       36.78      6.48 o 
   4   1  23       35.86       38.94      9.45 o 
   5   1  23      258.58      275.72      9.58 o 
   6   1  23      173.23      175.60      6.93 o 
   7   1  23      300.41      320.58     10.86 o 
   8   1  23        0.48        2.31      2.45 o 
   9   1  23       19.97       14.62      7.83 o 
  10   1  23       35.84       16.89     15.48 o 
  11   1  23      117.27       94.99     12.43 o 
 -13   2  23        0.01        3.11      3.71 o 
 -12   2  23       22.15       21.37     10.12 o 
 -11   2  23       46.37       38.84      6.21 o 
 -10   2  23      113.91      114.52      8.79 o 
  -9   2  23        0.42        5.20      2.85 o 
  -8   2  23       54.79       53.12      5.61 o 
  -7   2  23        0.00        1.26      1.99 o 
  -6   2  23        8.12        8.38      3.01 o 
  -5   2  23       40.54       39.35      7.91 o 
  -4   2  23      261.86      242.87      6.55 o 
  -3   2  23      189.29      178.73      5.90 o 
  -2   2  23       69.81       69.24      4.72 o 
  -1   2  23       20.36       20.13      4.30 o 
   0   2  23      355.42      380.47      7.84 o 
   1   2  23      475.74      477.22     10.47 o 
   2   2  23        4.38        4.12      2.51 o 
   3   2  23        8.14       13.61      3.77 o 
   4   2  23        2.11        2.70      2.68 o 
   5   2  23       18.67       18.95      6.21 o 
   6   2  23       42.51       49.18     10.34 o 
   7   2  23        5.74        4.57      2.20 o 
   8   2  23       13.28       11.50      4.57 o 
   9   2  23        1.66        3.11      2.51 o 
  10   2  23       43.89       35.76      8.70 o 
 -13   3  23        1.07        5.11      5.01 o 
 -12   3  23       11.74        9.01      4.00 o 
 -11   3  23        4.68        3.99      2.47 o 
 -10   3  23       15.92       16.68      5.45 o 
  -9   3  23       85.68       78.19      5.95 o 
  -8   3  23       20.75       21.77      7.30 o 
  -7   3  23        0.22        1.64      2.34 o 
  -6   3  23        5.61        6.58      2.92 o 
  -5   3  23        3.47        4.15      1.69 o 
  -4   3  23      108.86       98.60      4.44 o 
  -3   3  23       20.08       21.34      4.02 o 
  -2   3  23       52.41       56.15      5.38 o 
  -1   3  23       50.10       56.48      5.57 o 
   0   3  23      506.75      502.45     11.83 o 
   1   3  23     1583.49     1663.19     31.44 o 
   2   3  23       39.25       47.04     12.23 o 
   3   3  23       58.43       48.33     11.81 o 
   4   3  23        6.55        6.93      3.67 o 
   5   3  23       15.34       17.76      5.13 o 
   6   3  23      134.79      136.92      6.39 o 
   7   3  23        2.45        4.75      2.20 o 
   8   3  23       35.16       32.31     13.09 o 
   9   3  23       24.77       19.88     13.31 o 
  10   3  23       42.39       27.25     16.52 o 
 -12   4  23       12.32       10.16      3.86 o 
 -11   4  23       19.34       15.70      5.97 o 
 -10   4  23       42.95       30.44     15.32 o 
  -9   4  23        1.31        2.65      2.73 o 
  -8   4  23      182.21      186.97      7.79 o 
  -7   4  23       34.45       35.61      9.16 o 
  -6   4  23       13.42       17.82      4.38 o 
  -5   4  23       15.38       18.95      4.79 o 
  -4   4  23        6.86        6.64      2.30 o 
  -3   4  23       34.01       33.91      6.59 o 
  -2   4  23       21.89       23.17      4.40 o 
  -1   4  23       15.45       15.96      3.40 o 
   0   4  23      146.90      156.49      5.20 o 
   1   4  23      257.38      265.64      8.82 o 
   2   4  23        1.24        3.17      2.84 o 
   3   4  23       19.67       19.76      5.32 o 
   4   4  23       20.44       20.72      6.12 o 
   5   4  23        1.38        3.21      2.19 o 
   6   4  23       21.63       23.47      6.80 o 
   7   4  23      323.49      334.56     15.86 o 
   8   4  23       71.51       73.09     10.36 o 
   9   4  23        2.46        4.32      3.23 o 
 -11   5  23      131.48      131.94     12.45 o 
 -10   5  23        4.44        5.18      4.62 o 
  -9   5  23      140.21      138.98      7.61 o 
  -8   5  23        2.57        3.93      2.58 o 
  -7   5  23       44.92       48.29     12.59 o 
  -6   5  23       12.70       10.34      3.46 o 
  -5   5  23       18.57       17.28      5.54 o 
  -4   5  23       54.77       63.91      7.45 o 
  -3   5  23       45.73       56.68      7.15 o 
  -2   5  23       17.75       18.89      4.57 o 
  -1   5  23        0.29        1.95      1.51 o 
   0   5  23       43.40       46.69      9.49 o 
   1   5  23       48.49       52.23     11.16 o 
   2   5  23      191.61      182.45      6.18 o 
   3   5  23        0.04        2.78      1.76 o 
   4   5  23        0.54        0.66      1.92 o 
   5   5  23        0.76        1.67      3.75 o 
   6   5  23        0.38        1.44      2.65 o 
   7   5  23      140.97      140.96     11.95 o 
   8   5  23       43.45       27.87     21.11 o 
 -10   6  23       40.64       27.79     17.61 o 
  -9   6  23       15.77       16.20      7.00 o 
  -8   6  23        2.95        3.49      2.59 o 
  -7   6  23        0.43        1.71      2.97 o 
  -6   6  23      113.59      109.10      9.08 o 
  -5   6  23        1.59        1.55      2.72 o 
  -4   6  23       34.63       27.94      7.00 o 
  -3   6  23       13.62       12.03      4.98 o 
  -2   6  23       50.21       51.32     13.64 o 
  -1   6  23       62.49       62.88     14.12 o 
   0   6  23        0.57        1.16      1.56 o 
   1   6  23        1.70        0.94      2.46 o 
   2   6  23       32.93       27.19      7.71 o 
   3   6  23        0.80        2.85      1.99 o 
   4   6  23       29.51       26.27     12.95 o 
   5   6  23        4.99        5.81      6.38 o 
   6   6  23        0.17        2.03      3.18 o 
   7   6  23        1.30        2.02      3.33 o 
  -8   7  23       20.32       13.17     12.89 o 
  -7   7  23        5.09        4.68      3.13 o 
  -6   7  23       13.32       12.78      6.11 o 
  -5   7  23        2.40        2.90      3.08 o 
  -4   7  23        2.94        4.24      2.70 o 
  -3   7  23        9.52        7.38      2.77 o 
  -2   7  23        5.39        7.74      3.41 o 
  -1   7  23        9.88        8.76      3.48 o 
   0   7  23       40.11       38.29     11.67 o 
   1   7  23       16.86        9.47      6.01 o 
   2   7  23       45.70       42.70      6.93 o 
   3   7  23        4.65        4.34      3.74 o 
   4   7  23       11.46        9.18      8.02 o 
   5   7  23       12.87        8.77     10.50 o 
  -4   8  23        0.05        2.20      1.97 o 
  -3   8  23       29.25       18.02     11.42 o 
  -2   8  23        2.15        4.45      2.90 o 
  -1   8  23        2.00        1.87      2.97 o 
   0   8  23        5.04        3.82      5.04 o 
   1   8  23       15.40       12.62      7.39 o 
 -13   0  24       15.13        9.50     14.16 o 
 -12   0  24       78.15       86.46     12.00 o 
 -11   0  24        0.26        2.49      5.79 o 
 -10   0  24      116.07      105.56     51.23 o 
  -9   0  24       50.12       56.83      7.14 o 
  -8   0  24      172.16      157.58      7.92 o 
  -7   0  24      203.58      195.37     10.59 o 
  -6   0  24      392.82      374.96     16.38 o 
  -5   0  24     1358.38     1262.47    291.99 o 
  -4   0  24       56.24       65.34     13.46 o 
  -3   0  24      292.44      295.51     12.68 o 
  -2   0  24      882.52      885.87     19.01 o 
  -1   0  24     1534.90     1427.00     25.87 o 
   0   0  24      266.36      240.87     11.84 o 
   1   0  24      375.03      383.09     26.70 o 
   2   0  24        0.26       -0.95      4.98 o 
   3   0  24       37.40       51.94     24.30 o 
   4   0  24       25.71       25.10     15.41 o 
   5   0  24     2045.09     1774.71     63.36 o 
   6   0  24       18.00       18.18     11.12 o 
   7   0  24      853.83      967.73     47.61 o 
   8   0  24      265.72      301.86     15.85 o 
   9   0  24       20.04       12.67     11.21 o 
  10   0  24       36.95       24.81     24.37 o 
 -13   1  24        0.83        1.50      4.70 o 
 -12   1  24       43.83       39.44     17.50 o 
 -11   1  24       31.40       21.35     14.54 o 
 -10   1  24       16.81       18.60      7.21 o 
  -9   1  24       12.15       13.67      5.34 o 
  -8   1  24       33.77       36.53      9.30 o 
  -7   1  24      448.85      440.75     14.57 o 
  -6   1  24      128.09      124.87      5.89 o 
  -5   1  24      139.52      121.89      6.25 o 
  -4   1  24     2966.12     3009.85     54.12 o 
  -3   1  24       59.80       52.17      5.63 o 
  -2   1  24       31.87       29.70      6.14 o 
  -1   1  24      396.93      382.92      8.32 o 
   0   1  24      248.13      245.29      7.35 o 
   1   1  24       29.38       24.88      5.98 o 
   2   1  24       51.52       38.28      5.29 o 
   3   1  24      435.36      408.68     29.54 o 
   4   1  24       26.13       27.33      6.42 o 
   5   1  24        0.44        1.25      1.99 o 
   6   1  24     1007.07     1074.68     27.83 o 
   7   1  24      162.67      159.32     12.02 o 
   8   1  24        2.27        1.86      3.25 o 
   9   1  24      267.39      256.68     16.19 o 
  10   1  24        9.25        4.17     11.16 o 
 -13   2  24       56.79       56.29     10.07 o 
 -12   2  24       37.62       31.24     16.48 o 
 -11   2  24        1.40        2.25      2.06 o 
 -10   2  24       18.53       22.21      6.71 o 
  -9   2  24       68.43       72.70      8.30 o 
  -8   2  24       28.17       30.16     10.80 o 
  -7   2  24        0.02        1.89      2.95 o 
  -6   2  24      214.48      224.82      7.26 o 
  -5   2  24      880.93      848.28     29.01 o 
  -4   2  24      684.62      676.51     12.24 o 
  -3   2  24      132.27      128.34      4.66 o 
  -2   2  24       96.97       91.50      3.65 o 
  -1   2  24      492.95      504.19      9.93 o 
   0   2  24      179.15      168.28      4.26 o 
   1   2  24      197.64      188.27      4.99 o 
   2   2  24      147.47      157.33      6.92 o 
   3   2  24      123.87      121.27      5.60 o 
   4   2  24       74.65       78.41      8.45 o 
   5   2  24      173.84      187.49      9.53 o 
   6   2  24       34.49       38.66     10.67 o 
   7   2  24       11.16        8.34      3.89 o 
   8   2  24       93.11       98.96      5.74 o 
   9   2  24       46.84       32.97     22.38 o 
  10   2  24        4.20        3.98      3.83 o 
 -12   3  24        8.85        6.41      3.77 o 
 -11   3  24       31.48       23.41      9.90 o 
 -10   3  24       11.07        7.42      5.55 o 
  -9   3  24      101.47      111.75      5.78 o 
  -8   3  24       53.20       46.74     13.37 o 
  -7   3  24      125.62      128.35      5.56 o 
  -6   3  24      112.97      108.95      6.22 o 
  -5   3  24        0.60        2.29      2.22 o 
  -4   3  24      334.93      349.50      8.85 o 
  -3   3  24      119.70      128.97      5.34 o 
  -2   3  24       48.64       43.29      4.09 o 
  -1   3  24      253.64      241.02      6.54 o 
   0   3  24      688.99      685.16     13.58 o 
   1   3  24       50.12       62.89      6.42 o 
   2   3  24        7.21        9.55      3.88 o 
   3   3  24      235.24      247.69      8.32 o 
   4   3  24      372.09      408.47     12.68 o 
   5   3  24      117.96      123.88      7.46 o 
   6   3  24      126.04      125.18      6.23 o 
   7   3  24      290.38      329.38      9.76 o 
   8   3  24       12.59       10.70      5.16 o 
   9   3  24        6.95        4.60      3.41 o 
 -12   4  24       80.11       75.34      6.65 o 
 -11   4  24       17.13       10.72      5.14 o 
 -10   4  24       19.37       14.23      6.40 o 
  -9   4  24       67.94       74.19     11.49 o 
  -8   4  24      145.02      156.33      7.29 o 
  -7   4  24       50.24       48.01      6.73 o 
  -6   4  24       33.03       42.90     11.15 o 
  -5   4  24      150.28      164.13      8.28 o 
  -4   4  24      281.39      275.29      8.26 o 
  -3   4  24      100.15      107.41      4.44 o 
  -2   4  24      130.23      134.74      6.39 o 
  -1   4  24      175.11      174.26      6.53 o 
   0   4  24      193.52      186.04      5.22 o 
   1   4  24     1202.19     1226.95     35.22 o 
   2   4  24      329.71      332.43     10.87 o 
   3   4  24       43.92       50.36      6.97 o 
   4   4  24      280.29      296.26     12.85 o 
   5   4  24      123.10      120.52      6.31 o 
   6   4  24       43.79       35.12     14.82 o 
   7   4  24        7.74        5.97      4.18 o 
   8   4  24        0.71        0.95      3.35 o 
   9   4  24      338.73      358.03     31.86 o 
 -11   5  24      126.92      110.93     10.36 o 
 -10   5  24       11.69       10.87      5.37 o 
  -9   5  24        1.81        1.89      2.33 o 
  -8   5  24      221.14      246.42      9.20 o 
  -7   5  24      104.39      120.26      8.73 o 
  -6   5  24        6.14        8.31      2.79 o 
  -5   5  24       30.36       33.37      8.90 o 
  -4   5  24      196.69      223.65      8.30 o 
  -3   5  24       92.74       82.90      6.48 o 
  -2   5  24       14.28       15.42      3.98 o 
  -1   5  24      118.29      120.53      5.41 o 
   0   5  24      124.42      131.10      5.16 o 
   1   5  24        6.06        6.61      3.52 o 
   2   5  24      223.81      252.24     10.37 o 
   3   5  24       71.09       67.35      8.65 o 
   4   5  24       93.73      104.71      8.98 o 
   5   5  24      125.93      119.78     13.83 o 
   6   5  24      104.27       77.19     30.69 o 
   7   5  24        1.14        2.16      3.47 o 
   8   5  24       52.67       29.51     32.06 o 
 -10   6  24       40.13       28.16     19.49 o 
  -9   6  24      486.97      517.89     22.62 o 
  -8   6  24       14.46       12.38      4.86 o 
  -7   6  24       72.34       75.84      9.24 o 
  -6   6  24       17.67       15.61      7.08 o 
  -5   6  24        9.94       14.05      5.80 o 
  -4   6  24       31.51       26.85      5.90 o 
  -3   6  24       53.54       48.86     13.79 o 
  -2   6  24      247.26      265.32     10.05 o 
  -1   6  24       85.46       79.76      8.24 o 
   0   6  24      410.50      426.18     13.33 o 
   1   6  24       51.88       57.14      7.52 o 
   2   6  24      126.19      130.46      9.60 o 
   3   6  24        3.98        7.63      3.15 o 
   4   6  24      262.03      291.82     25.95 o 
   5   6  24        3.02        4.11      3.18 o 
   6   6  24       19.65       14.18     11.39 o 
  -7   7  24        0.80        2.12      2.40 o 
  -6   7  24       40.14       25.90     15.26 o 
  -5   7  24        6.08        7.96      3.40 o 
  -4   7  24       40.06       29.70     13.43 o 
  -3   7  24       24.67       20.47      8.10 o 
  -2   7  24       19.11       18.48      6.81 o 
  -1   7  24      459.53      474.66     15.20 o 
   0   7  24      143.60      147.46      8.72 o 
   1   7  24       18.51       15.81      7.76 o 
   2   7  24       36.95       30.68     15.49 o 
   3   7  24      353.44      365.55     24.42 o 
   4   7  24       81.87       71.51      7.33 o 
  -3   8  24       44.93       23.64     16.87 o 
  -2   8  24       48.84       35.47     15.89 o 
  -1   8  24        5.20        5.01      4.22 o 
   0   8  24        7.47        8.36      4.46 o 
   1   8  24       87.74       77.47     10.17 o 
 -13   1  25       14.61        9.81      6.22 o 
 -12   1  25        4.52        4.94      3.71 o 
 -11   1  25       13.75       10.73      6.38 o 
 -10   1  25        0.03        2.44      1.88 o 
  -9   1  25       12.90       11.61      4.22 o 
  -8   1  25        0.02        1.94      3.13 o 
  -7   1  25       15.36       18.62      4.27 o 
  -6   1  25       81.60       84.49      5.93 o 
  -5   1  25      328.37      318.48      9.11 o 
  -4   1  25      165.20      159.29      5.40 o 
  -3   1  25        8.82       11.37      3.40 o 
  -2   1  25      173.52      155.52      5.96 o 
  -1   1  25        0.40        1.22      1.26 o 
   0   1  25        2.00        1.59      1.22 o 
   1   1  25        2.31        1.67      2.88 o 
   2   1  25       68.33       52.82     10.83 o 
   3   1  25        0.43        3.62      2.90 o 
   4   1  25       71.45       80.12     16.09 o 
   5   1  25        4.52        7.31      4.09 o 
   6   1  25       16.86       18.95      8.02 o 
   7   1  25       10.35       14.63      6.32 o 
   8   1  25      115.95      119.56     10.12 o 
   9   1  25       77.47       76.80      7.08 o 
  10   1  25       15.75        7.10     10.51 o 
 -13   2  25        1.40        3.26      3.73 o 
 -12   2  25        1.72        3.69      2.99 o 
 -11   2  25        6.52        2.93      2.95 o 
 -10   2  25       22.93       20.10      7.45 o 
  -9   2  25       13.44       12.23      4.87 o 
  -8   2  25       19.05       25.51      7.92 o 
  -7   2  25        0.57        4.75      3.35 o 
  -6   2  25      120.75      119.09      7.59 o 
  -5   2  25       10.42       10.32      3.38 o 
  -4   2  25       30.31       32.69      8.05 o 
  -3   2  25       52.10       51.19      5.64 o 
  -2   2  25       53.11       51.87      5.98 o 
  -1   2  25       29.39       30.71      3.58 o 
   0   2  25       39.14       35.70      3.00 o 
   1   2  25       11.59       14.14      4.05 o 
   2   2  25       43.95       40.49      4.64 o 
   3   2  25       11.71        9.48      4.24 o 
   4   2  25       64.56       74.83      7.59 o 
   5   2  25        3.58        4.13      2.53 o 
   6   2  25       10.70       10.42      3.38 o 
   7   2  25       89.29       83.24      5.62 o 
   8   2  25       39.23       32.63     10.80 o 
   9   2  25       41.38       33.53     14.46 o 
 -12   3  25        0.01        5.36      3.07 o 
 -11   3  25       26.06       22.61     11.05 o 
 -10   3  25        0.09        1.30      4.99 o 
  -9   3  25        2.13        3.71      2.89 o 
  -8   3  25      109.71      117.99      7.12 o 
  -7   3  25        2.17        3.06      3.04 o 
  -6   3  25       13.46       16.64      4.15 o 
  -5   3  25       50.64       45.67      5.40 o 
  -4   3  25       40.00       37.46      7.87 o 
  -3   3  25      331.73      338.99      9.55 o 
  -2   3  25       92.04       83.92      4.11 o 
  -1   3  25       37.30       17.74     11.56 o 
   0   3  25       26.98       24.31      5.50 o 
   1   3  25      326.33      350.54     10.06 o 
   2   3  25        2.05        1.64      1.63 o 
   3   3  25       13.09       15.69      4.90 o 
   4   3  25       21.75       25.26      6.74 o 
   5   3  25       97.70      113.45      7.64 o 
   6   3  25       25.86       21.34      7.21 o 
   7   3  25      291.90      301.11     11.21 o 
   8   3  25        0.18        1.49      2.38 o 
   9   3  25       12.60        7.31      7.76 o 
 -11   4  25       13.12       10.64      5.27 o 
 -10   4  25       12.75       15.46      5.03 o 
  -9   4  25        0.63        2.04      2.47 o 
  -8   4  25       22.70       20.51      5.64 o 
  -7   4  25      100.65      101.76      9.38 o 
  -6   4  25        3.45        5.01      2.59 o 
  -5   4  25       18.31       23.20      4.81 o 
  -4   4  25        0.19        1.80      1.90 o 
  -3   4  25       82.15       87.47      4.86 o 
  -2   4  25       99.06      106.44      4.87 o 
  -1   4  25       59.33       58.70      5.25 o 
   0   4  25      277.99      287.06      8.83 o 
   1   4  25      475.10      486.86     15.31 o 
   2   4  25      287.93      310.36     10.60 o 
   3   4  25       10.53       16.77      4.69 o 
   4   4  25       95.51       92.47      9.97 o 
   5   4  25        6.10        3.38      2.92 o 
   6   4  25       13.77       10.29      5.70 o 
   7   4  25        1.19        2.54      3.18 o 
   8   4  25       26.03       20.22     13.15 o 
 -11   5  25        1.73        3.59      4.00 o 
 -10   5  25       26.79       21.26      8.82 o 
  -9   5  25      224.73      215.62     11.50 o 
  -8   5  25       12.03        8.81      3.56 o 
  -7   5  25       88.35      106.74      8.90 o 
  -6   5  25       15.81       16.36      4.45 o 
  -5   5  25       11.87       13.83      4.87 o 
  -4   5  25       41.81       47.57     10.74 o 
  -3   5  25       20.88       23.97      5.45 o 
  -2   5  25        0.42        3.09      2.01 o 
  -1   5  25       26.18       24.30      5.30 o 
   0   5  25      296.60      312.05      9.23 o 
   1   5  25      106.63      108.42      5.44 o 
   2   5  25      445.02      452.25     15.64 o 
   3   5  25        1.94        4.04      2.66 o 
   4   5  25        7.60        7.81      3.18 o 
   5   5  25       44.52       41.15     16.21 o 
   6   5  25       26.05       19.71     10.26 o 
   7   5  25       32.27       21.07     13.18 o 
  -9   6  25       14.64       15.15      7.21 o 
  -8   6  25        0.96        1.31      2.82 o 
  -7   6  25        2.49        5.29      3.13 o 
  -6   6  25        2.55        3.73      1.94 o 
  -5   6  25       15.22       15.56      5.92 o 
  -4   6  25        4.49        5.87      2.69 o 
  -3   6  25        0.05        3.00      2.72 o 
  -2   6  25        1.69        2.61      1.98 o 
  -1   6  25        0.10        0.99      2.33 o 
   0   6  25       50.14       43.21     10.88 o 
   1   6  25       32.20       25.02      7.96 o 
   2   6  25       15.09       12.32      3.27 o 
   3   6  25        0.88        1.96      2.13 o 
   4   6  25        2.63        4.60      3.43 o 
   5   6  25        1.37        1.18      2.77 o 
   6   6  25       11.89        8.18      8.86 o 
  -7   7  25       54.15       35.47     28.06 o 
  -6   7  25       29.58       19.78      8.30 o 
  -5   7  25        0.93        2.29      2.11 o 
  -4   7  25        1.38        2.60      2.30 o 
  -3   7  25        8.05        5.36      3.42 o 
  -2   7  25       31.85       27.50     11.13 o 
  -1   7  25       27.89       21.63      7.55 o 
   0   7  25       19.05       13.14      4.96 o 
   1   7  25      116.97      119.69      7.83 o 
   2   7  25      108.59       98.07     10.08 o 
   3   7  25        2.08        4.05      2.79 o 
   4   7  25       95.81       73.98      9.80 o 
  -3   8  25       10.89        8.13      4.96 o 
  -1   8  25       11.96        3.93     10.33 o 
 -13   0  26        6.20       11.71      5.39 o 
 -12   0  26       10.06       14.69      7.86 o 
 -11   0  26      147.50      154.39     15.29 o 
 -10   0  26        0.00        4.83      5.94 o 
  -9   0  26      258.80      223.97     16.58 o 
  -8   0  26      386.12      374.92     14.59 o 
  -7   0  26      370.24      378.59     14.40 o 
  -6   0  26      800.30      774.76     27.62 o 
  -5   0  26      567.45      559.80     19.98 o 
  -4   0  26      115.97      106.73      7.27 o 
  -3   0  26       57.94       51.97      6.71 o 
  -2   0  26       23.29       24.75      9.37 o 
  -1   0  26        0.60        2.62      2.19 o 
   0   0  26      433.56      365.38     12.38 o 
   1   0  26      109.77       95.52     22.91 o 
   2   0  26      240.28      232.22     15.04 o 
   3   0  26      173.99      179.32     12.71 o 
   4   0  26       43.76       51.25     12.71 o 
   5   0  26      196.37      202.45     14.83 o 
   6   0  26      478.04      523.96     30.82 o 
   7   0  26      248.90      255.93     16.18 o 
   8   0  26        0.63        3.45      2.75 o 
   9   0  26       61.64       46.93     34.31 o 
  10   0  26      618.29      581.21     46.93 o 
 -13   1  26       20.65       13.45      6.61 o 
 -12   1  26       58.41       49.63     23.80 o 
 -11   1  26       52.59       48.67     25.43 o 
 -10   1  26      194.40      191.44      9.70 o 
  -9   1  26        0.44        3.52      2.29 o 
  -8   1  26       12.74       14.82      5.13 o 
  -7   1  26      201.10      188.87      6.25 o 
  -6   1  26      261.39      257.15     10.51 o 
  -5   1  26       49.82       57.40     13.32 o 
  -4   1  26       30.60       33.88      7.39 o 
  -3   1  26      156.79      149.30      5.77 o 
  -2   1  26      194.20      193.07      7.67 o 
  -1   1  26       37.91       34.02      8.31 o 
   0   1  26       34.33       33.05      4.08 o 
   1   1  26      550.98      555.32     21.35 o 
   2   1  26       59.40       56.69     18.58 o 
   3   1  26        9.70       15.64      7.34 o 
   4   1  26       45.07       69.18     18.31 o 
   5   1  26      102.49      114.72      8.48 o 
   6   1  26       99.95      111.99     25.97 o 
   7   1  26      246.06      289.28     17.94 o 
   8   1  26      133.77      147.30     11.13 o 
   9   1  26       55.19       55.58      7.81 o 
 -12   2  26       42.77       40.10     21.14 o 
 -11   2  26       19.92       16.19      6.21 o 
 -10   2  26        0.15        1.59      2.73 o 
  -9   2  26        8.44        9.65      4.68 o 
  -8   2  26      114.20      127.52      7.00 o 
  -7   2  26      155.57      166.20      7.81 o 
  -6   2  26      168.04      172.95      7.39 o 
  -5   2  26       17.15       17.55      4.20 o 
  -4   2  26      161.55      167.05      6.11 o 
  -3   2  26       41.96       39.16      5.10 o 
  -2   2  26        0.14        1.47      1.86 o 
  -1   2  26       91.30       87.19      4.17 o 
   0   2  26      454.48      473.58     13.47 o 
   1   2  26        0.01       -1.30      4.15 o 
   2   2  26       71.29       86.41      7.61 o 
   3   2  26      496.48      523.60     17.77 o 
   4   2  26        2.28        1.47      3.22 o 
   5   2  26       15.86       15.30      5.11 o 
   6   2  26       76.98       92.99     10.20 o 
   7   2  26      153.98      176.25      9.17 o 
   8   2  26        2.06        0.31      3.18 o 
   9   2  26       15.51        8.62     16.06 o 
 -12   3  26        1.10        3.20      4.19 o 
 -11   3  26       15.94        9.70      6.96 o 
 -10   3  26        0.36        3.07      2.76 o 
  -9   3  26      164.46      170.50      9.42 o 
  -8   3  26       87.47       93.97      8.32 o 
  -7   3  26      194.02      195.72      9.02 o 
  -6   3  26       54.07       62.05      7.76 o 
  -5   3  26        9.33       11.52      3.51 o 
  -4   3  26       80.05       79.31      6.32 o 
  -3   3  26      212.71      211.05      5.54 o 
  -2   3  26       44.59       38.13      8.05 o 
  -1   3  26      433.71      440.08     10.43 o 
   0   3  26      220.89      238.98      7.55 o 
   1   3  26      758.12      769.47     18.12 o 
   2   3  26       55.33       64.63      6.41 o 
   3   3  26        1.69        2.86      2.13 o 
   4   3  26       26.33       25.80      7.09 o 
   5   3  26      400.01      415.86     15.12 o 
   6   3  26      540.60      577.92     13.31 o 
   7   3  26       83.66       86.78      5.69 o 
   8   3  26      319.28      316.01     14.12 o 
   9   3  26       81.22       34.77     36.94 o 
 -11   4  26       54.99       54.46     12.71 o 
 -10   4  26       13.29       11.59      4.77 o 
  -9   4  26       51.66       46.92     17.22 o 
  -8   4  26      153.85      159.32      7.13 o 
  -7   4  26       86.25       84.15      5.93 o 
  -6   4  26       54.79       61.70      8.24 o 
  -5   4  26        6.49        6.16      2.41 o 
  -4   4  26      212.86      205.24      6.78 o 
  -3   4  26        7.08       11.34      3.21 o 
  -2   4  26        5.32        5.46      2.33 o 
  -1   4  26       18.17       23.50      5.05 o 
   0   4  26      277.54      263.53      8.23 o 
   1   4  26        0.50        1.93      2.02 o 
   2   4  26       29.83       25.46      7.02 o 
   3   4  26      165.90      169.85      7.08 o 
   4   4  26      262.07      270.98     11.16 o 
   5   4  26        0.04        3.77      2.32 o 
   6   4  26      590.43      632.27     23.30 o 
   7   4  26       45.70       35.50     17.73 o 
   8   4  26       28.74       11.17     17.77 o 
 -10   5  26      121.18      117.24      9.40 o 
  -9   5  26        0.12        3.18      3.39 o 
  -8   5  26        2.60        4.85      2.71 o 
  -7   5  26       17.60       18.01      7.26 o 
  -6   5  26       37.08       32.65     10.94 o 
  -5   5  26       18.14       16.71      6.19 o 
  -4   5  26       70.20       65.54     17.83 o 
  -3   5  26      519.00      518.98     15.63 o 
  -2   5  26       70.48       73.33     15.06 o 
  -1   5  26       67.24       66.10      8.72 o 
   0   5  26       61.26       56.70     13.97 o 
   1   5  26       24.35       17.68      5.59 o 
   2   5  26       92.95      104.50      7.16 o 
   3   5  26        0.98        3.61      2.27 o 
   4   5  26       26.56       22.35     10.03 o 
   5   5  26       30.68       28.45     12.94 o 
   6   5  26       10.92        9.05      4.28 o 
   7   5  26        6.76        2.49      5.30 o 
  -9   6  26        9.87       11.07      5.98 o 
  -8   6  26        6.00        7.43      2.96 o 
  -7   6  26       17.98       14.36      6.32 o 
  -6   6  26       10.53       12.47      4.16 o 
  -5   6  26       91.95       79.49      7.03 o 
  -4   6  26       79.26       74.52      7.07 o 
  -3   6  26        2.53        2.99      2.00 o 
  -2   6  26      150.66      165.66      7.45 o 
  -1   6  26      208.49      224.29      8.84 o 
   0   6  26        0.05        2.06      2.03 o 
   1   6  26        4.64        3.57      1.74 o 
   2   6  26       90.02      103.06      5.88 o 
   3   6  26      105.13       93.74      6.43 o 
   4   6  26        1.13        0.89      3.36 o 
   5   6  26        1.73        2.84      2.69 o 
  -6   7  26        2.65        2.17      2.60 o 
  -5   7  26       55.18       36.39     14.00 o 
  -4   7  26       24.01       15.82      5.77 o 
  -3   7  26      222.85      229.82      8.86 o 
  -2   7  26       49.78       38.65     13.13 o 
  -1   7  26      130.57      133.29      7.85 o 
   0   7  26      128.00      125.95      8.97 o 
   1   7  26        0.41        0.30      2.69 o 
   2   7  26      267.59      278.47     26.59 o 
   3   7  26       10.02        7.38      5.79 o 
 -12   1  27       19.64       11.28     10.12 o 
 -11   1  27        8.60        5.54      4.39 o 
 -10   1  27        6.58        6.57      3.95 o 
  -9   1  27        2.26        4.10      3.11 o 
  -8   1  27       58.06       48.80     19.44 o 
  -7   1  27       55.72       64.41      6.43 o 
  -6   1  27       38.54       31.23      6.87 o 
  -5   1  27      179.65      172.09      6.63 o 
  -4   1  27       42.74       42.53      8.20 o 
  -3   1  27        0.20        1.58      1.97 o 
  -2   1  27       95.64       91.26      4.96 o 
  -1   1  27       61.97       57.17      3.87 o 
   0   1  27        4.48        7.56      3.36 o 
   1   1  27        9.04        6.42      3.64 o 
   2   1  27        1.58        3.65      2.60 o 
   3   1  27      161.10      177.47      9.31 o 
   4   1  27      222.48      236.47     11.65 o 
   5   1  27        0.38       -0.09      4.86 o 
   6   1  27        2.64       -0.01      3.15 o 
   7   1  27       12.89       14.32      7.68 o 
   8   1  27      152.42      152.25     13.06 o 
   9   1  27        0.96        1.86      2.46 o 
 -12   2  27        0.78        5.01      3.82 o 
 -11   2  27       65.07       65.30      7.17 o 
 -10   2  27      127.99      133.75      7.54 o 
  -9   2  27        1.67        4.86      2.77 o 
  -8   2  27      193.36      209.32     10.08 o 
  -7   2  27        0.92        2.42      2.86 o 
  -6   2  27      168.83      165.19      6.48 o 
  -5   2  27       24.91       23.61      6.16 o 
  -4   2  27       13.94       14.76      4.17 o 
  -3   2  27       10.60       10.63      3.21 o 
  -2   2  27       27.57       32.95      7.46 o 
  -1   2  27       20.47       22.21      5.11 o 
   0   2  27        1.27        2.11      2.28 o 
   1   2  27       29.95       42.80     14.21 o 
   2   2  27       14.40       19.86      6.28 o 
   3   2  27       23.86       23.43      6.73 o 
   4   2  27        0.54        3.28      2.94 o 
   5   2  27      104.91      120.88     12.32 o 
   6   2  27       45.57       55.11     15.87 o 
   7   2  27       66.16       61.56      8.99 o 
   8   2  27        1.23       -0.18      3.26 o 
 -12   3  27       89.15       59.55      8.97 o 
 -11   3  27       18.60       14.50      7.12 o 
 -10   3  27        1.66        2.76      2.34 o 
  -9   3  27       30.25       24.65     10.87 o 
  -8   3  27       10.85        9.05      3.96 o 
  -7   3  27      132.15      126.77      8.69 o 
  -6   3  27       10.50       13.61      4.40 o 
  -5   3  27       17.63       26.38      7.23 o 
  -4   3  27        5.17        9.76      2.45 o 
  -3   3  27       65.21       67.39      6.50 o 
  -2   3  27      135.63      141.35      5.40 o 
  -1   3  27      424.34      431.15     10.91 o 
   0   3  27        7.36        7.04      2.24 o 
   1   3  27        3.94        3.93      2.01 o 
   2   3  27       45.91       49.86      5.73 o 
   3   3  27       15.42       17.64      4.93 o 
   4   3  27      245.17      264.23     11.50 o 
   5   3  27      238.00      226.80     10.92 o 
   6   3  27      615.94      622.76     18.04 o 
   7   3  27        5.60        5.25      2.40 o 
   8   3  27        3.67        2.41      8.08 o 
 -11   4  27      123.25      124.41     15.85 o 
 -10   4  27       11.88        9.97      5.05 o 
  -9   4  27        1.23        3.00      5.68 o 
  -8   4  27        4.65        5.00      3.67 o 
  -7   4  27        0.45        2.19      2.57 o 
  -6   4  27        3.11        6.48      2.55 o 
  -5   4  27        0.46        2.15      2.31 o 
  -4   4  27        5.54        8.69      3.32 o 
  -3   4  27        0.44        2.91      2.09 o 
  -2   4  27        9.52        8.08      2.37 o 
  -1   4  27      615.79      616.19     13.41 o 
   0   4  27        7.67       10.41      3.08 o 
   1   4  27       36.14       27.48      8.90 o 
   2   4  27       68.91       60.93      5.71 o 
   3   4  27      105.41      110.18      7.37 o 
   4   4  27        0.04       -1.06      3.30 o 
   5   4  27      579.38      611.76     18.84 o 
   6   4  27       57.85       64.31      7.13 o 
   7   4  27        2.23        2.20      3.56 o 
  -9   5  27        0.21        2.35      2.38 o 
  -8   5  27       13.02       13.39      4.96 o 
  -7   5  27       17.14       16.61      6.72 o 
  -6   5  27        6.58        7.40      3.72 o 
  -5   5  27        0.95        1.96      2.31 o 
  -4   5  27        7.92        6.93      3.15 o 
  -3   5  27       33.66       33.10     10.11 o 
  -2   5  27        4.06        4.63      2.16 o 
  -1   5  27       30.19       26.09      8.27 o 
   0   5  27       86.71       75.47      6.22 o 
   1   5  27        5.31        3.10      2.68 o 
   2   5  27        4.05        4.84      3.25 o 
   3   5  27        2.99        2.53      2.69 o 
   4   5  27        6.62        7.66      4.55 o 
   5   5  27        2.74        1.80      4.67 o 
   6   5  27        0.00        0.38      4.53 o 
  -8   6  27        9.10        5.55      3.93 o 
  -7   6  27        0.02        2.10      2.86 o 
  -6   6  27        6.50        5.16      3.00 o 
  -5   6  27       11.47        7.67      3.29 o 
  -4   6  27       42.57       34.51     10.32 o 
  -3   6  27        4.37        4.91      2.23 o 
  -2   6  27       48.84       54.96      7.20 o 
  -1   6  27       14.53       18.13      8.00 o 
   0   6  27        6.41        6.51      3.65 o 
   1   6  27        4.01        3.45      2.67 o 
   2   6  27        9.04        7.96      5.17 o 
   3   6  27       51.76       57.15     11.57 o 
   4   6  27       20.48       14.75      9.07 o 
   5   6  27       33.67       11.56     24.80 o 
  -5   7  27        2.08        2.68      2.80 o 
  -4   7  27        5.79        5.25      2.87 o 
  -3   7  27        0.04        1.95      2.07 o 
  -2   7  27       58.89       41.24     16.41 o 
  -1   7  27        0.08        0.10      2.97 o 
   0   7  27        0.09        0.78      1.84 o 
   1   7  27      148.05      147.36     11.97 o 
   2   7  27      130.72      133.60     16.38 o 
 -12   0  28        2.16        5.96      5.26 o 
 -11   0  28       46.80       45.93     40.06 o 
 -10   0  28      105.24      116.74     15.22 o 
  -9   0  28       37.08       39.37     23.96 o 
  -8   0  28        4.83        8.02      3.99 o 
  -7   0  28       88.02       98.37     11.69 o 
  -6   0  28     3037.48     3058.41     51.07 o 
  -5   0  28      531.32      523.43     32.09 o 
  -4   0  28      441.81      443.22     17.12 o 
  -3   0  28      126.47      125.97      6.92 o 
  -2   0  28       68.26       68.15      6.79 o 
  -1   0  28       37.11       35.96      5.36 o 
   0   0  28       13.28       12.99      7.06 o 
   1   0  28      285.40      304.22     18.37 o 
   2   0  28        4.06        6.75      3.19 o 
   3   0  28     1212.74     1357.55     30.48 o 
   4   0  28      109.24      140.37     13.57 o 
   5   0  28      452.70      508.77     29.93 o 
   6   0  28       16.97       25.09     15.35 o 
   7   0  28      409.05      415.79     25.58 o 
   8   0  28       49.55       47.06     23.76 o 
   9   0  28        0.93        2.21      2.74 o 
 -12   1  28       39.67       30.92     25.26 o 
 -11   1  28       27.72       32.99     12.83 o 
 -10   1  28       26.41       21.04     11.32 o 
  -9   1  28      118.34      123.91      8.26 o 
  -8   1  28       10.16       11.76      4.59 o 
  -7   1  28      428.62      438.47     11.93 o 
  -6   1  28      469.99      459.87     12.36 o 
  -5   1  28      296.85      302.11      9.31 o 
  -4   1  28        5.86        7.59      2.74 o 
  -3   1  28      160.46      155.26      5.56 o 
  -2   1  28       42.27       39.51      9.64 o 
  -1   1  28      381.32      373.27     10.31 o 
   0   1  28       37.45       38.48     11.30 o 
   1   1  28      125.48      126.98      7.34 o 
   2   1  28      240.77      261.32     16.95 o 
   3   1  28      115.03      132.76      9.18 o 
   4   1  28      355.96      374.30     16.10 o 
   5   1  28       83.51       95.81      7.97 o 
   6   1  28       90.24      113.66     22.55 o 
   7   1  28       11.70       11.01      6.02 o 
   8   1  28        0.26        0.51      3.83 o 
   9   1  28       36.46        8.08     21.14 o 
 -12   2  28        0.31        3.44      3.38 o 
 -11   2  28       21.18       16.50      5.65 o 
 -10   2  28       30.44       25.35     12.79 o 
  -9   2  28      151.08      165.13      8.10 o 
  -8   2  28        0.23        2.26      3.27 o 
  -7   2  28      141.10      135.31      8.88 o 
  -6   2  28      154.45      146.90      5.66 o 
  -5   2  28       16.33       21.84      4.92 o 
  -4   2  28        0.05        1.18      2.10 o 
  -3   2  28      233.98      226.56      6.65 o 
  -2   2  28       21.98       24.59      5.17 o 
  -1   2  28       52.18       51.65      4.37 o 
   0   2  28      158.81      171.33      9.96 o 
   1   2  28      884.05      892.67     34.64 o 
   2   2  28        9.24        9.35      4.21 o 
   3   2  28       13.33       19.22      5.70 o 
   4   2  28      890.82      979.14     25.75 o 
   5   2  28      191.89      220.05     12.63 o 
   6   2  28       24.44       27.23     10.85 o 
   7   2  28      104.04      109.63      7.73 o 
   8   2  28       53.90       32.10     26.86 o 
 -11   3  28       44.89       29.42     13.61 o 
 -10   3  28        3.47        7.00      3.29 o 
  -9   3  28       38.79       34.51     10.82 o 
  -8   3  28      196.03      202.88     10.81 o 
  -7   3  28       94.05       95.59      7.77 o 
  -6   3  28        3.21        4.16      2.59 o 
  -5   3  28      180.23      192.47      8.72 o 
  -4   3  28      284.91      296.92      9.14 o 
  -3   3  28        0.17        1.34      2.21 o 
  -2   3  28      152.42      157.39      6.10 o 
  -1   3  28      547.27      586.11     14.20 o 
   0   3  28       79.43       92.98      8.21 o 
   1   3  28      339.25      379.75     14.88 o 
   2   3  28      468.92      513.63     26.29 o 
   3   3  28      183.09      193.36     11.54 o 
   4   3  28       25.96       25.91     11.89 o 
   5   3  28      517.74      524.64     15.15 o 
   6   3  28       26.61       22.10      7.57 o 
   7   3  28      102.09      123.05     12.93 o 
 -10   4  28      164.79      173.65     11.64 o 
  -9   4  28       30.84       28.46     14.11 o 
  -8   4  28        3.98        4.37      3.07 o 
  -7   4  28       79.85       95.21     13.05 o 
  -6   4  28      259.17      284.83     13.78 o 
  -5   4  28        3.38        6.52      2.92 o 
  -4   4  28       42.63       47.72      9.54 o 
  -3   4  28      337.92      347.20     10.13 o 
  -2   4  28      397.32      402.53     11.26 o 
  -1   4  28      373.33      357.23     10.26 o 
   0   4  28      231.68      247.02      8.83 o 
   1   4  28        0.41        2.69      2.34 o 
   2   4  28       36.07       28.64     10.36 o 
   3   4  28       10.19       11.45      4.71 o 
   4   4  28      329.34      332.98     12.03 o 
   5   4  28       19.89       13.53      6.77 o 
   6   4  28        9.25        2.68      4.94 o 
  -9   5  28       90.16       77.55      7.83 o 
  -8   5  28        0.47        3.14      3.34 o 
  -7   5  28        0.01        1.25      2.54 o 
  -6   5  28        0.71        1.05      2.82 o 
  -5   5  28      123.05      109.33      6.78 o 
  -4   5  28       37.72       32.81     10.70 o 
  -3   5  28       79.78       73.79      8.03 o 
  -2   5  28      279.36      301.53     11.09 o 
  -1   5  28      177.18      170.62      6.48 o 
   0   5  28        0.78        1.50      1.57 o 
   1   5  28        5.00        6.51      3.30 o 
   2   5  28       73.48       69.60      8.23 o 
   3   5  28       14.87       14.19      9.03 o 
   4   5  28       10.34        9.40      4.14 o 
   5   5  28        6.84        8.03      4.35 o 
   6   5  28       29.17       17.61     18.60 o 
  -7   6  28       24.91       21.76      6.15 o 
  -6   6  28       22.73       14.92      8.21 o 
  -5   6  28        0.92        4.72      2.32 o 
  -4   6  28       60.09       56.22      9.27 o 
  -3   6  28      208.26      207.37      9.19 o 
  -2   6  28        3.93        5.13      2.13 o 
  -1   6  28       19.32       16.70      6.26 o 
   0   6  28       44.31       47.37      7.22 o 
   1   6  28       87.56       87.32      6.76 o 
   2   6  28       90.09       85.06      9.16 o 
   3   6  28       19.79       13.77     10.38 o 
   4   6  28       99.42      100.66      9.99 o 
  -5   7  28       28.04       11.01     18.88 o 
  -4   7  28       58.78       38.49     20.25 o 
  -3   7  28       55.83       37.61     15.06 o 
  -2   7  28      281.55      286.79     16.01 o 
  -1   7  28        5.85        3.73      4.19 o 
   0   7  28       17.52        7.32      9.34 o 
   1   7  28      125.38      122.09     15.40 o 
 -12   1  29       15.53        5.80      7.09 o 
 -11   1  29       37.15       22.69     16.18 o 
 -10   1  29       25.10       22.53     12.75 o 
  -9   1  29        8.98        8.89      4.17 o 
  -8   1  29        6.40        6.69      3.37 o 
  -7   1  29      206.05      205.81      8.61 o 
  -6   1  29      173.08      175.71      7.09 o 
  -5   1  29       88.09       86.92      5.60 o 
  -4   1  29        4.27        2.82      1.66 o 
  -3   1  29        0.07        0.96      2.48 o 
  -2   1  29       23.42       21.91      6.19 o 
  -1   1  29        0.88        2.45      1.58 o 
   0   1  29       87.49       75.96      6.53 o 
   1   1  29       46.59       56.53     14.89 o 
   2   1  29       22.33       18.66      7.12 o 
   3   1  29        4.44        4.19      4.23 o 
   4   1  29       42.10       40.95     10.86 o 
   5   1  29       33.27       45.44     16.92 o 
   6   1  29      108.00      112.38      8.94 o 
   7   1  29       21.12       24.43     12.98 o 
   8   1  29       49.31       31.59     19.80 o 
 -11   2  29        0.97        4.50      3.42 o 
 -10   2  29        2.61        7.74      4.11 o 
  -9   2  29       50.60       48.36     18.59 o 
  -8   2  29       94.20      102.61      7.19 o 
  -7   2  29       43.07       44.50     11.61 o 
  -6   2  29      183.25      183.87      7.91 o 
  -5   2  29       23.75       24.36      5.14 o 
  -4   2  29        0.23        1.79      1.79 o 
  -3   2  29       41.11       37.80      9.64 o 
  -2   2  29        0.03        2.29      1.53 o 
  -1   2  29      234.67      204.44     24.55 o 
   0   2  29        8.28       11.52      7.32 o 
   1   2  29       25.10       31.32     13.68 o 
   2   2  29      264.80      305.68     14.09 o 
   3   2  29        2.43        3.89      3.28 o 
   4   2  29        9.74       15.02      6.76 o 
   5   2  29       70.56       69.09     20.01 o 
   6   2  29       19.32       19.91      6.94 o 
   7   2  29        3.30        1.82      2.92 o 
   8   2  29       13.77        6.57      9.86 o 
 -11   3  29        0.02       -0.21      4.70 o 
 -10   3  29       12.04       12.94      4.85 o 
  -9   3  29       29.54       33.14     10.66 o 
  -8   3  29       35.13       40.28     13.59 o 
  -7   3  29       12.13       17.74      6.09 o 
  -6   3  29       78.00       89.95     18.15 o 
  -5   3  29       46.16       61.17     11.60 o 
  -4   3  29       24.83       24.22      7.53 o 
  -3   3  29      196.30      210.27      8.36 o 
  -2   3  29      176.15      170.29      6.13 o 
  -1   3  29      148.07      160.82      8.06 o 
   0   3  29      228.28      245.90     15.52 o 
   1   3  29        0.04       -2.54      4.13 o 
   2   3  29        9.42       12.37      7.43 o 
   3   3  29        3.57        3.44      3.63 o 
   4   3  29       14.95       12.50      4.85 o 
   5   3  29      121.76      128.95     13.45 o 
   6   3  29        1.47        1.02      4.16 o 
   7   3  29        0.94        3.20      4.13 o 
 -10   4  29        2.96        5.23      2.41 o 
  -9   4  29       39.28       28.48     14.36 o 
  -8   4  29        2.16        6.11      3.81 o 
  -7   4  29       15.63       17.32      6.82 o 
  -6   4  29        0.51       -0.97      3.65 o 
  -5   4  29       88.37       95.77      7.99 o 
  -4   4  29       54.35       46.80     10.52 o 
  -3   4  29       26.61       23.08      5.21 o 
  -2   4  29        0.09        0.57      1.89 o 
  -1   4  29       76.22       72.66     16.41 o 
   0   4  29      281.64      282.50     14.33 o 
   1   4  29        0.02        4.45      3.66 o 
   2   4  29        0.18        2.16      3.02 o 
   3   4  29       55.11       64.95      8.86 o 
   4   4  29       18.02       11.69      4.87 o 
   5   4  29       36.57       28.61     15.14 o 
   6   4  29       33.64       30.28     30.44 o 
  -8   5  29        3.72        3.40      4.81 o 
  -7   5  29        5.55        8.96      3.58 o 
  -6   5  29        2.95        2.47      2.65 o 
  -5   5  29       12.50       11.03      6.09 o 
  -4   5  29        3.84        6.98      2.69 o 
  -3   5  29       59.41       52.44      8.28 o 
  -2   5  29        5.36        5.84      2.71 o 
  -1   5  29        0.01        1.55      1.89 o 
   0   5  29        8.51        7.95      3.65 o 
   1   5  29       10.27       12.86      5.88 o 
   2   5  29       55.65       60.72     10.25 o 
   3   5  29        3.27        1.63      2.83 o 
   4   5  29       55.05       41.24      6.89 o 
   5   5  29       12.06        8.35      3.41 o 
  -6   6  29        0.06        3.56      2.68 o 
  -5   6  29        2.26        1.39      2.52 o 
  -4   6  29       23.15       18.28      6.53 o 
  -3   6  29        0.08        1.07      2.48 o 
  -2   6  29       44.33       38.59     13.53 o 
  -1   6  29      139.35      138.42      9.24 o 
   0   6  29        1.68        1.85      2.96 o 
   1   6  29        1.53        4.35      2.67 o 
   2   6  29        2.03        2.63      1.71 o 
   3   6  29       47.17       26.19     14.85 o 
  -3   7  29       28.48       17.20     13.50 o 
  -2   7  29        6.36        2.31      5.77 o 
  -1   7  29       49.48       20.24     19.05 o 
 -11   0  30       94.45       77.24     37.14 o 
 -10   0  30      207.01      205.12     21.08 o 
  -9   0  30        2.39        0.03      4.28 o 
  -8   0  30       19.06       16.60      9.82 o 
  -7   0  30        1.53        4.23      3.47 o 
  -6   0  30       17.45       23.74      9.12 o 
  -5   0  30      225.77      212.90     10.14 o 
  -4   0  30        7.17        5.83      2.79 o 
  -3   0  30        5.34        6.09      3.17 o 
  -2   0  30       13.54       12.08      6.60 o 
  -1   0  30      374.06      367.94     20.60 o 
   0   0  30      169.23      159.34     12.18 o 
   1   0  30        7.05        8.86      9.40 o 
   2   0  30       49.77       63.77     30.61 o 
   3   0  30      196.69      214.28     16.94 o 
   4   0  30      121.97      126.90     12.61 o 
   5   0  30      106.04      124.19     43.82 o 
   6   0  30      272.91      274.05     24.05 o 
   7   0  30        0.21        0.67      4.15 o 
   8   0  30       44.90       24.88     18.56 o 
 -11   1  30       63.96       74.56     11.13 o 
 -10   1  30        5.98       10.68      7.60 o 
  -9   1  30        0.32        1.03      3.60 o 
  -8   1  30      139.09      127.92      7.71 o 
  -7   1  30       12.40       14.40      3.75 o 
  -6   1  30      121.59      114.35      6.04 o 
  -5   1  30       13.65       16.39      4.25 o 
  -4   1  30       13.03       13.17      3.62 o 
  -3   1  30       16.91       15.39      5.47 o 
  -2   1  30      220.56      211.32      6.68 o 
  -1   1  30       18.49       15.36      5.51 o 
   0   1  30      167.18      169.14      9.66 o 
   1   1  30      138.42      131.64     10.18 o 
   2   1  30      254.08      285.18     13.38 o 
   3   1  30        8.51        8.42      6.66 o 
   4   1  30       28.13       29.67      9.54 o 
   5   1  30      180.59      201.52     12.87 o 
   6   1  30       13.01       10.14      9.68 o 
   7   1  30      189.03      202.26     11.60 o 
   8   1  30      444.28      430.92     40.56 o 
 -11   2  30       12.27       13.64      5.14 o 
 -10   2  30       11.03        6.69      5.21 o 
  -9   2  30      141.07      151.40      9.89 o 
  -8   2  30       53.63       47.13     15.23 o 
  -7   2  30       34.36       33.81     13.57 o 
  -6   2  30        1.72        5.32      3.03 o 
  -5   2  30      440.95      430.23     12.05 o 
  -4   2  30       11.96       10.99      4.30 o 
  -3   2  30       21.27       24.54      6.97 o 
  -2   2  30       38.95       38.21     11.02 o 
  -1   2  30      220.27      216.11      8.70 o 
   0   2  30       33.30       45.14     13.92 o 
   1   2  30      329.43      381.23     15.73 o 
   2   2  30       20.10       23.05     12.14 o 
   3   2  30      108.70      117.19     27.46 o 
   4   2  30      285.82      288.09     12.14 o 
   5   2  30      591.69      656.31     24.41 o 
   6   2  30      307.31      322.45     18.53 o 
   7   2  30      169.95      178.85     14.43 o 
 -11   3  30       67.16       57.47     15.29 o 
 -10   3  30      105.24      110.73     10.21 o 
  -9   3  30        1.15        4.26      3.02 o 
  -8   3  30      192.96      204.59     10.15 o 
  -7   3  30        3.38        4.65      3.56 o 
  -6   3  30      140.49      139.50      9.24 o 
  -5   3  30       15.58       18.78      5.38 o 
  -4   3  30      107.16      106.82      7.36 o 
  -3   3  30      199.11      211.22      8.17 o 
  -2   3  30        1.66        4.03      2.33 o 
  -1   3  30      111.01      121.15      6.55 o 
   0   3  30      202.67      202.56     11.88 o 
   1   3  30       45.98       53.59     17.61 o 
   2   3  30        8.48        7.29      6.49 o 
   3   3  30       79.62       80.30     22.32 o 
   4   3  30      837.61      890.95     29.10 o 
   5   3  30        0.57        3.91      4.41 o 
   6   3  30      106.53      102.59      8.34 o 
   7   3  30        3.42        4.86      3.73 o 
  -9   4  30      126.01      137.22     12.76 o 
  -8   4  30        5.77        6.01      3.62 o 
  -7   4  30       25.64       21.36      8.56 o 
  -6   4  30        0.49        4.48      2.46 o 
  -5   4  30      214.58      245.32      9.63 o 
  -4   4  30       19.54       16.54      5.54 o 
  -3   4  30        7.10       11.63      4.74 o 
  -2   4  30      227.86      240.94     10.99 o 
  -1   4  30       34.01       30.14      8.59 o 
   0   4  30       31.23       27.82     13.16 o 
   1   4  30       29.64       34.89     16.61 o 
   2   4  30      112.14      113.52      8.26 o 
   3   4  30      131.24      141.24     11.33 o 
   4   4  30       40.59       33.31     12.91 o 
   5   4  30      117.11      114.70     10.11 o 
  -8   5  30       51.42       48.18      8.39 o 
  -7   5  30       57.06       63.12      8.75 o 
  -6   5  30        8.93        9.15      6.15 o 
  -5   5  30       82.32       77.85     10.09 o 
  -4   5  30       61.93       54.68     18.00 o 
  -3   5  30       25.34       19.80      8.19 o 
  -2   5  30       43.04       27.40     12.77 o 
  -1   5  30        0.38        1.87      2.02 o 
   0   5  30       78.97       81.31      7.04 o 
   1   5  30      101.78       90.41      7.97 o 
   2   5  30      123.08      115.56     10.77 o 
   3   5  30       27.71       15.57     10.74 o 
   4   5  30       62.86       64.19     18.29 o 
  -6   6  30       67.56       37.86     37.81 o 
  -5   6  30       39.18       21.27     13.93 o 
  -4   6  30       10.94        7.96      3.56 o 
  -3   6  30      106.03      102.06      6.60 o 
  -2   6  30       86.49       88.67     17.67 o 
  -1   6  30       24.30       17.50      7.88 o 
   0   6  30       48.08       43.89      7.17 o 
   1   6  30        8.82        4.63      2.50 o 
   2   6  30       81.56       72.78     11.62 o 
 -11   1  31        0.47        3.71      4.18 o 
 -10   1  31       51.02       33.90     22.85 o 
  -9   1  31        1.06        1.62      2.10 o 
  -8   1  31      145.90      128.13      7.42 o 
  -7   1  31      144.98      140.52      6.06 o 
  -6   1  31       61.81       59.73      7.28 o 
  -5   1  31      110.17      116.38      6.21 o 
  -4   1  31        9.81       10.10      3.53 o 
  -3   1  31       80.27       79.47      4.37 o 
  -2   1  31        0.43        1.09      1.53 o 
  -1   1  31        2.34        4.90      4.19 o 
   0   1  31       39.12       36.66     15.06 o 
   1   1  31      148.20      156.12      9.10 o 
   2   1  31      131.33      146.07     14.02 o 
   3   1  31        4.56        5.11      4.25 o 
   4   1  31      253.09      292.13     11.69 o 
   5   1  31        0.50        1.45      4.56 o 
   6   1  31       54.03       49.32     17.28 o 
   7   1  31       14.63       12.45      7.41 o 
 -10   2  31        0.36        3.57      2.71 o 
  -9   2  31       51.01       51.24     10.13 o 
  -8   2  31       22.34       21.45      7.85 o 
  -7   2  31       15.35       16.35      6.09 o 
  -6   2  31       53.09       57.86     13.55 o 
  -5   2  31       57.00       53.79      5.97 o 
  -4   2  31        3.57        2.62      1.88 o 
  -3   2  31        6.30        5.12      1.99 o 
  -2   2  31        0.81        1.59      2.03 o 
  -1   2  31        3.20        5.52      3.35 o 
   0   2  31      214.09      207.56     12.09 o 
   1   2  31       78.74       92.31     24.95 o 
   2   2  31      144.25      149.85      9.39 o 
   3   2  31      102.49      104.84      9.80 o 
   4   2  31      110.87      127.47      9.93 o 
   5   2  31       34.07       32.04     22.78 o 
   6   2  31       24.73       14.43     10.06 o 
   7   2  31       17.54       10.84     12.41 o 
 -10   3  31        0.29        0.74      2.73 o 
  -9   3  31        0.44        3.57      2.75 o 
  -8   3  31       10.33        9.87      3.94 o 
  -7   3  31        0.40        1.05      3.57 o 
  -6   3  31       40.69       38.95     10.36 o 
  -5   3  31       53.80       51.84     12.70 o 
  -4   3  31       56.04       54.66      6.80 o 
  -3   3  31       23.13       18.21      6.27 o 
  -2   3  31        2.87        2.40      2.68 o 
  -1   3  31      149.62      150.59      7.29 o 
   0   3  31       38.60       45.20     14.00 o 
   1   3  31        9.52       13.09      5.79 o 
   2   3  31       65.48       77.53     12.06 o 
   3   3  31      103.05      108.47     11.21 o 
   4   3  31      195.31      200.62     12.54 o 
   5   3  31        0.00        0.86      5.29 o 
   6   3  31        0.71        3.76      3.76 o 
  -9   4  31        1.94        3.01      2.44 o 
  -8   4  31        1.11        4.48      3.22 o 
  -7   4  31        5.90        6.81      4.41 o 
  -6   4  31        2.71        5.65      3.00 o 
  -5   4  31       85.14       78.28      9.76 o 
  -4   4  31       26.96       23.78      7.80 o 
  -3   4  31      272.23      252.55      9.38 o 
  -2   4  31       69.67       66.09      8.08 o 
  -1   4  31      106.21       92.28      7.27 o 
   0   4  31       68.02       74.21      6.76 o 
   1   4  31        4.76        8.48      6.38 o 
   2   4  31        0.74        2.13      4.06 o 
   3   4  31        0.63        1.74      4.49 o 
   4   4  31        1.66        4.40      2.37 o 
   5   4  31        3.16        3.75      4.43 o 
  -7   5  31        5.51        6.35      2.73 o 
  -6   5  31        2.11        4.28      2.53 o 
  -5   5  31        1.47        3.09      3.43 o 
  -4   5  31        0.02        0.39      3.28 o 
  -3   5  31      138.27      133.80      8.07 o 
  -2   5  31      129.02      116.17      8.69 o 
  -1   5  31       24.77       29.70     26.67 o 
   0   5  31       10.46        7.59      4.34 o 
   1   5  31       41.99       29.48     16.95 o 
   2   5  31        2.69       -0.24      3.34 o 
   3   5  31      151.03      150.88     11.91 o 
  -5   6  31        0.01        2.57      3.03 o 
  -4   6  31       38.66       28.06     15.56 o 
  -3   6  31        5.33        4.65      4.85 o 
  -2   6  31       14.71        5.86      3.49 o 
  -1   6  31       33.11       22.86     29.52 o 
   0   6  31      146.98      145.07     17.04 o 
   1   6  31       13.11        4.94      7.22 o 
   2   6  31        0.88        3.11      4.84 o 
 -10   0  32        9.83       11.92     11.66 o 
  -9   0  32      130.48      112.07     17.19 o 
  -8   0  32      474.98      436.70     28.35 o 
  -7   0  32       23.88       21.95      9.61 o 
  -6   0  32       38.86       31.11     12.39 o 
  -5   0  32        0.28        1.98      3.59 o 
  -4   0  32       37.88       29.28     18.38 o 
  -3   0  32       70.63       77.74      6.30 o 
  -2   0  32        2.48        3.65      3.97 o 
  -1   0  32       36.87       33.93     26.47 o 
   0   0  32      197.97      206.32     27.52 o 
   1   0  32       16.64       19.50      8.15 o 
   2   0  32      114.73      124.64     41.24 o 
   3   0  32       67.52       62.98     31.95 o 
   4   0  32      126.00      141.31     13.76 o 
   5   0  32       75.06       99.36     12.37 o 
   6   0  32       28.78       25.16     18.03 o 
 -10   1  32        6.19        6.24      6.57 o 
  -9   1  32       18.05       11.42      7.73 o 
  -8   1  32      330.37      325.06     13.59 o 
  -7   1  32       86.81       82.75      6.66 o 
  -6   1  32      105.25      104.10      7.01 o 
  -5   1  32      148.11      147.77      6.10 o 
  -4   1  32       17.86       14.64      4.61 o 
  -3   1  32       41.39       32.85     11.04 o 
  -2   1  32       17.10       20.32      8.58 o 
  -1   1  32      145.43      147.21      9.01 o 
   0   1  32       19.29       24.15      9.45 o 
   1   1  32      506.03      544.90     24.55 o 
   2   1  32      178.81      185.12     13.65 o 
   3   1  32      141.81      148.10      9.28 o 
   4   1  32        1.97        3.89      3.96 o 
   5   1  32      191.31      207.51     12.89 o 
   6   1  32      151.92      167.92     13.37 o 
 -10   2  32        1.70        2.86      2.94 o 
  -9   2  32       11.64       13.25      5.22 o 
  -8   2  32       14.09       11.05      6.12 o 
  -7   2  32      336.74      349.38     13.40 o 
  -6   2  32      125.17      121.55      8.00 o 
  -5   2  32       64.03       50.61     14.09 o 
  -4   2  32      121.44      120.49      7.02 o 
  -3   2  32      239.26      253.29      9.28 o 
  -2   2  32       53.58       54.49      9.16 o 
  -1   2  32      552.84      600.10     23.15 o 
   0   2  32      131.38      142.35      9.20 o 
   1   2  32        6.66        6.75      5.24 o 
   2   2  32      518.85      579.71     17.32 o 
   3   2  32      598.07      633.28     23.34 o 
   4   2  32        1.71        3.75      6.46 o 
   5   2  32       12.34       12.16      5.78 o 
   6   2  32       56.84       55.78      9.11 o 
 -10   3  32       59.24       24.16     32.80 o 
  -9   3  32      118.92      124.37      9.41 o 
  -8   3  32       38.67       33.92     12.81 o 
  -7   3  32       29.62       26.70      9.03 o 
  -6   3  32       75.95       76.89     14.96 o 
  -5   3  32      148.25      160.00      7.87 o 
  -4   3  32        0.23        1.20      2.38 o 
  -3   3  32      140.37      155.21      6.14 o 
  -2   3  32      112.25      117.81     10.05 o 
  -1   3  32        5.18        6.29      5.38 o 
   0   3  32      134.21      147.89     10.45 o 
   1   3  32       97.66      102.18      7.70 o 
   2   3  32      368.18      377.30     16.72 o 
   3   3  32       77.06       67.51     23.66 o 
   4   3  32      109.25      106.44      8.91 o 
   5   3  32      162.84      166.47     13.12 o 
   6   3  32       10.64        9.81      6.55 o 
  -8   4  32       91.63       84.88     10.82 o 
  -7   4  32       29.49       17.46      9.22 o 
  -6   4  32        3.17        3.52      2.70 o 
  -5   4  32        8.60        6.04      3.86 o 
  -4   4  32      492.20      518.46     21.12 o 
  -3   4  32        0.10        0.73      2.93 o 
  -2   4  32        0.22        2.19      2.06 o 
  -1   4  32       39.15       35.34     12.83 o 
   0   4  32      185.53      178.93     13.05 o 
   1   4  32        6.14        8.69      4.43 o 
   2   4  32        0.13        2.35      3.41 o 
   3   4  32      148.30      155.02     13.88 o 
   4   4  32       13.43       11.58      6.87 o 
   5   4  32        4.04        3.99      3.28 o 
  -6   5  32       16.56       10.78      7.24 o 
  -5   5  32       90.91       93.63      9.32 o 
  -4   5  32        3.01        4.75      2.95 o 
  -3   5  32      149.54      133.71     11.29 o 
  -2   5  32      183.02      176.55     13.49 o 
  -1   5  32       68.54       64.56     10.05 o 
   0   5  32        1.65        1.00      4.64 o 
   1   5  32       30.81       13.85     12.99 o 
   2   5  32      202.73      192.06     14.06 o 
  -3   6  32      128.33      105.27     13.67 o 
  -2   6  32        0.27        0.31      3.40 o 
 -10   1  33        2.11        4.13      3.28 o 
  -9   1  33        0.67        1.53      1.81 o 
  -8   1  33       39.09       25.99     12.04 o 
  -7   1  33        5.22        7.00      3.03 o 
  -6   1  33        0.11        2.07      2.20 o 
  -5   1  33        4.21        3.48      2.63 o 
  -4   1  33        0.22       -0.66      2.38 o 
  -3   1  33       53.76       53.32      4.05 o 
  -2   1  33       69.49       67.76      9.78 o 
  -1   1  33       24.26       25.13      7.66 o 
   0   1  33       56.14       65.55     22.24 o 
   1   1  33        0.94        3.54      4.67 o 
   2   1  33        1.63        4.11      3.79 o 
   3   1  33       56.67       54.03     17.22 o 
   4   1  33        7.00        8.47      5.95 o 
   5   1  33        8.37       10.80      5.44 o 
   6   1  33       15.84       20.17      9.81 o 
 -10   2  33        5.69        2.55      3.48 o 
  -9   2  33        0.28        3.24      3.26 o 
  -8   2  33        6.85        6.89      4.19 o 
  -7   2  33       38.98       35.49     11.71 o 
  -6   2  33        0.42        1.87      2.44 o 
  -5   2  33      114.88      112.51      5.59 o 
  -4   2  33       58.15       58.60      7.91 o 
  -3   2  33      174.12      170.63      7.14 o 
  -2   2  33       96.14       91.61      6.23 o 
  -1   2  33        0.53        2.79      3.23 o 
   0   2  33      204.15      189.86     13.07 o 
   1   2  33        1.17        2.79      7.32 o 
   2   2  33       73.63       77.72     10.11 o 
   3   2  33       28.27       30.92      8.29 o 
   4   2  33       38.68       35.46     18.09 o 
   5   2  33       11.51       10.26      6.89 o 
  -9   3  33        1.08        2.06      2.58 o 
  -8   3  33       25.96       20.06     10.22 o 
  -7   3  33       16.21       13.98      5.50 o 
  -6   3  33       17.58       12.10      5.86 o 
  -5   3  33        2.72        4.74      3.69 o 
  -4   3  33        8.49       13.04      3.57 o 
  -3   3  33       24.97       21.22      9.04 o 
  -2   3  33      108.48      110.98      6.19 o 
  -1   3  33        0.15        2.33      3.50 o 
   0   3  33       39.49       37.60     13.66 o 
   1   3  33       49.97       41.63     18.91 o 
   2   3  33       21.22       14.80     10.37 o 
   3   3  33       95.99       91.85      7.74 o 
   4   3  33        3.32        4.86      4.18 o 
   5   3  33       13.45        4.36      7.80 o 
  -7   4  33        9.26        7.76      4.24 o 
  -6   4  33       14.94        9.87      4.92 o 
  -5   4  33        0.15        2.60      2.17 o 
  -4   4  33       13.69       10.44      5.17 o 
  -3   4  33        1.04        2.99      3.21 o 
  -2   4  33        5.66        6.14      6.34 o 
  -1   4  33      122.60      127.92      9.74 o 
   0   4  33        6.40        4.67      2.89 o 
   1   4  33        4.86        5.72      4.65 o 
   2   4  33        0.10        0.41      3.89 o 
   3   4  33        0.67        3.63      3.68 o 
  -6   5  33       13.55        8.87     10.82 o 
  -5   5  33        3.17        3.46      3.27 o 
  -4   5  33        0.20        1.31      1.88 o 
  -3   5  33      201.93      186.52     14.30 o 
  -2   5  33        1.50        3.70      2.59 o 
  -1   5  33       81.68       90.97     13.38 o 
   0   5  33       25.72       14.11      9.76 o 
   1   5  33       10.82        6.91      3.74 o 
  -9   0  34       15.12        7.22     12.90 o 
  -8   0  34      208.21      196.22     18.60 o 
  -7   0  34       33.84       19.35     15.85 o 
  -6   0  34       53.68       44.38      7.25 o 
  -5   0  34        9.39        6.92      6.00 o 
  -4   0  34        0.65        2.40      2.39 o 
  -3   0  34      108.54      125.19      8.14 o 
  -2   0  34        0.03        0.77      3.97 o 
  -1   0  34      138.96      136.61     12.46 o 
   0   0  34      106.11      120.37     12.68 o 
   1   0  34       17.47       15.59     11.99 o 
   2   0  34      139.11      132.58     13.69 o 
   3   0  34      115.35      119.67     48.01 o 
   4   0  34        2.99        5.34      6.13 o 
   5   0  34      213.10      231.27     23.96 o 
  -9   1  34        0.88        2.26      1.82 o 
  -8   1  34        0.06        2.30      2.24 o 
  -7   1  34      259.60      250.45     11.76 o 
  -6   1  34        7.76        6.93      3.81 o 
  -5   1  34       68.30       72.25      5.24 o 
  -4   1  34       44.93       36.57      7.12 o 
  -3   1  34        0.72        2.33      2.66 o 
  -2   1  34       94.32       96.41      7.63 o 
  -1   1  34       13.86       12.02      6.25 o 
   0   1  34       49.95       45.75     18.99 o 
   1   1  34        0.75        4.24      4.08 o 
   2   1  34       56.00       59.91     22.49 o 
   3   1  34      689.38      819.05     58.71 o 
   4   1  34      210.07      222.48     12.89 o 
   5   1  34        4.74        5.46      7.59 o 
  -9   2  34        0.05        2.08      2.02 o 
  -8   2  34       14.35        9.00      5.57 o 
  -7   2  34       26.93       21.78      6.39 o 
  -6   2  34       93.80      103.00      8.72 o 
  -5   2  34       13.58       11.11      4.54 o 
  -4   2  34       54.39       42.99     14.41 o 
  -3   2  34       20.91       17.19      7.02 o 
  -2   2  34       12.16       10.00      5.68 o 
  -1   2  34        3.23        1.11      2.85 o 
   0   2  34       87.59       89.56     30.30 o 
   1   2  34       85.84      108.10     13.97 o 
   2   2  34      312.23      349.41     17.76 o 
   3   2  34      118.44      131.37     12.82 o 
   4   2  34      171.79      202.14     15.20 o 
  -8   3  34       18.99       18.54      6.29 o 
  -7   3  34      173.61      169.69     10.47 o 
  -6   3  34        8.78        8.22      3.80 o 
  -5   3  34      221.47      231.15     11.95 o 
  -4   3  34        0.76        1.87      2.29 o 
  -3   3  34        8.06        9.38      5.10 o 
  -2   3  34        3.77        2.30      2.99 o 
  -1   3  34      139.07      165.75     10.30 o 
   0   3  34        7.52       14.12      5.15 o 
   1   3  34        3.34        5.38      5.72 o 
   2   3  34       49.21       47.42     17.32 o 
   3   3  34      171.72      190.84     14.71 o 
   4   3  34        0.59        2.50      4.81 o 
  -7   4  34       31.47       23.39     18.72 o 
  -6   4  34       68.82       76.77      7.36 o 
  -5   4  34       25.65       15.62      9.60 o 
  -4   4  34       30.28       24.76     12.27 o 
  -3   4  34       46.21       41.03     18.61 o 
  -2   4  34      194.42      190.88     15.66 o 
  -1   4  34        2.59        2.85      3.04 o 
   0   4  34       58.65       58.51      9.75 o 
   1   4  34       28.30       19.94     14.48 o 
   2   4  34       19.71       10.31     12.68 o 
  -5   5  34        2.02        2.46      6.42 o 
  -4   5  34      147.40      137.92     16.57 o 
  -3   5  34        8.21        5.70      4.13 o 
  -8   1  35        3.94        2.20      2.38 o 
  -7   1  35        4.06        5.24      3.95 o 
  -6   1  35        2.53        3.01      2.34 o 
  -5   1  35       18.03       13.52      5.62 o 
  -4   1  35        8.50        7.01      2.45 o 
  -3   1  35        0.40        1.42      3.66 o 
  -2   1  35       20.14       16.26      6.85 o 
  -1   1  35        7.90        6.76      4.67 o 
   0   1  35        5.82        6.47      2.62 o 
   1   1  35        5.26        7.15      2.65 o 
   2   1  35      164.76      188.85     12.33 o 
   3   1  35        0.14        6.85      5.00 o 
   4   1  35       21.25       17.68      5.83 o 
  -9   2  35        0.21        2.66      3.79 o 
  -8   2  35        0.55        1.61      2.65 o 
  -7   2  35       26.29       17.04      7.44 o 
  -6   2  35       18.67       16.47      8.40 o 
  -5   2  35       17.32       11.89      4.95 o 
  -4   2  35       31.21       20.88      7.73 o 
  -3   2  35        1.57        1.75      2.05 o 
  -2   2  35        7.92       10.37      4.14 o 
  -1   2  35       17.58       17.87     10.71 o 
   0   2  35       10.63       12.81      5.94 o 
   1   2  35        1.48        2.14      3.73 o 
   2   2  35        0.38        5.00      4.02 o 
   3   2  35       92.28      104.93     10.33 o 
  -7   3  35       12.67        6.10      4.05 o 
  -6   3  35        0.12        3.06      3.18 o 
  -5   3  35        0.04        1.21      1.70 o 
  -4   3  35       17.68       10.61      5.76 o 
  -3   3  35       10.28        4.59      4.65 o 
  -2   3  35       27.38       32.00     15.16 o 
  -1   3  35       21.82       18.35     10.04 o 
   0   3  35      109.03      103.05     10.80 o 
   1   3  35       33.19       24.65     11.62 o 
   2   3  35      138.23      131.63     11.33 o 
   3   3  35        4.24        6.67      4.37 o 
  -6   4  35        1.09        2.19      2.84 o 
  -5   4  35       22.36       11.21      9.16 o 
  -4   4  35        9.50        8.83      5.83 o 
  -3   4  35      166.50      163.18     19.20 o 
  -2   4  35        0.08        2.35      7.21 o 
  -1   4  35        8.18        6.51      4.60 o 
   0   4  35       15.32        9.29      7.41 o 
   1   4  35       12.58       10.35      7.45 o 
  -8   0  36        0.82       10.75      6.62 o 
  -7   0  36      112.14      102.65     10.07 o 
  -6   0  36       37.92       19.33     20.52 o 
  -5   0  36       13.19        6.91      5.93 o 
  -4   0  36       48.50       51.17      5.75 o 
  -3   0  36        3.82        3.90      4.95 o 
  -2   0  36       58.31       65.49     10.52 o 
  -1   0  36      218.85      234.23     18.61 o 
   0   0  36      748.54      762.08     43.80 o 
   1   0  36      159.13      183.33     17.32 o 
   2   0  36      369.43      430.69     26.50 o 
   3   0  36       94.18      107.09     14.69 o 
  -8   1  36        1.00        1.54      2.50 o 
  -7   1  36       30.26       22.75     12.55 o 
  -6   1  36       17.78        7.98      5.96 o 
  -5   1  36       25.22       16.68      7.37 o 
  -4   1  36      103.61      108.23      5.92 o 
  -3   1  36      129.74      141.66     10.46 o 
  -2   1  36       18.65       19.72     14.10 o 
  -1   1  36       13.38       17.79      6.62 o 
   0   1  36      273.59      288.90     16.88 o 
   1   1  36      231.07      246.20     20.09 o 
   2   1  36        5.92        3.39      4.05 o 
   3   1  36        2.35        5.42      6.43 o 
  -8   2  36       34.39       10.31     19.13 o 
  -7   2  36        4.94        2.95      3.03 o 
  -6   2  36       26.56       19.21     12.67 o 
  -5   2  36      176.85      178.58      8.84 o 
  -4   2  36        2.83        4.30      3.38 o 
  -3   2  36       44.70       54.92     13.90 o 
  -2   2  36        6.40        5.14      4.41 o 
  -1   2  36      194.75      212.04     12.93 o 
   0   2  36        4.64        7.26      5.85 o 
   1   2  36      575.53      574.43     20.79 o 
   2   2  36        0.04        1.55      4.09 o 
  -6   3  36      184.36      167.35     12.62 o 
  -5   3  36       11.25        9.16      6.18 o 
  -4   3  36       61.83       54.24     12.95 o 
  -3   3  36       29.21       20.17     13.53 o 
  -2   3  36       34.20       20.50     15.27 o 
  -1   3  36        4.75        6.49      4.94 o 
   0   3  36      219.70      242.41     16.76 o 
   1   3  36       27.77       22.79     14.02 o 
  -5   4  36       13.50        5.17      5.91 o 
  -4   4  36       82.04       55.96     24.59 o 
  -1   4  36       83.76       65.82      8.75 o 
   0   4  36       63.73       70.58      9.90 o 
  -8   1  37        6.69        1.69      4.90 o 
  -7   1  37       19.66        9.97      7.69 o 
  -6   1  37        9.94        5.94      7.20 o 
  -5   1  37       84.80       83.09      6.32 o 
  -4   1  37       19.06       11.91      7.12 o 
  -3   1  37       66.50       58.14     13.37 o 
  -2   1  37        0.01        3.06      3.95 o 
  -1   1  37        0.53        2.28      3.34 o 
   0   1  37        0.95        3.22      3.47 o 
   1   1  37        0.48        2.81      4.68 o 
   2   1  37       54.03       54.00     27.70 o 
  -7   2  37        0.80        1.07      4.07 o 
  -6   2  37       34.10       21.44     11.68 o 
  -5   2  37        8.70        4.80      2.69 o 
  -4   2  37      216.46      207.57     10.54 o 
  -3   2  37      149.96      140.78      9.32 o 
  -2   2  37        8.61        3.90      3.62 o 
  -1   2  37       42.68       34.02     18.89 o 
   0   2  37        0.28        4.59      3.51 o 
   1   2  37        6.84        9.55      4.97 o 
  -6   3  37       11.53        6.24      6.18 o 
  -5   3  37       39.99       24.39     17.80 o 
  -4   3  37       10.95        5.10      5.98 o 
  -3   3  37       29.69       26.97     25.86 o 
  -2   3  37        0.00        1.23      2.71 o 
  -1   3  37        4.81        2.32      2.96 o 
   0   3  37        5.65        4.97      7.14 o 
  -6   0  38       29.37       14.20     12.79 o 
  -5   0  38       58.62       55.93     19.37 o 
  -4   0  38      118.37      115.61     30.71 o 
  -3   0  38       15.62        9.67      9.45 o 
  -2   0  38        0.03       -0.30      4.41 o 
  -1   0  38        5.19        6.17     11.20 o 
   0   0  38       57.88       69.85     13.13 o 
  -7   1  38        4.75        2.39      4.23 o 
  -6   1  38       58.91       38.38     14.07 o 
  -5   1  38       28.33       13.90     10.69 o 
  -4   1  38        8.91        5.18      4.57 o 
  -3   1  38        4.26        6.26      9.77 o 
  -2   1  38       50.25       30.87     25.09 o 
  -1   1  38       77.42       90.51      9.44 o 
   0   1  38      221.16      237.60     17.43 o 
  -6   2  38        0.80        1.26      2.75 o 
  -5   2  38       32.72       15.36     20.99 o 
  -4   2  38        0.46        1.40      2.75 o 
  -3   2  38        7.19        4.09      4.91 o 
  -2   2  38       23.46       14.81     10.04 o 
  -1   2  38       22.11       19.05     20.95 o 
  -2   3  38       76.03       72.59      9.47 o 
  -5   1  39        0.03        0.15      3.66 o 
  -4   1  39        0.98       -0.58      5.26 o 
  -3   1  39       68.02       57.35      9.34 o 
  -2   1  39       55.81       71.53     11.43 o 
  -3   2  39       14.73        8.22      9.53 o 
                                                 
